# Supplementary material for: A large Canadian cohort provides insights into the genetic architecture of human hair colour
Source: Commun Biol. 2021 Nov 4;4:1253. doi: 10.1038/s42003-021-02764-0 (PMC8568909; doi:10.1038/s42003-021-02764-0)
Supplement: Supplementary file 4 — Supplementary Data [file 42003_2021_2764_MOESM4_ESM.xlsx]

## Sheet: Supp-Data-1
Province	Black	Dark brown	Light brown	Red	Blonde
Atlantic	5.06	45.47	36.21	3.56	9.7
Alberta	3.02	39.44	39.76	4.09	13.69
Quebec	7.61	47.24	33.11	1.72	10.32
Ontario	3.32	40.26	38.44	3	14.99
BC	1.76	40.33	39.4	5.38	13.13
Hair Colour	Female	Male
Black	0.33	0.67
Dark brown	0.57	0.43
Light brown	0.58	0.42
Red	0.6	0.4
Blonde	0.55	0.45

## Sheet: Supp-Data-2
RSID	Chromosome	Position (hg19)	Non-effect Allele	Effect Allele	BETA_Fixed_Effects	SE_Fixed_Effects	PVALUE_Fixed_Effects	BETA_Random_Effects	SE_Random_Effects	PVALUE_Random_Effects	I_SQUARED	Cochran's Q	PVALUE_Cochran's_Q
rs993459	5	33945802	C	T	0.789365	0.144018	4.23e-08	0.789365	0.144018	7e-08	0	1.6988	0.790935
rs35406	5	33946143	G	A	0.798699	0.146339	4.82e-08	0.798699	0.146339	7.95e-08	0	1.67137	0.795912
rs35407	5	33946571	G	A	-0.76336	0.132521	8.4e-09	-0.76336	0.132521	1.22e-08	0	0.811854	0.84663
rs250416	5	33947544	A	C	0.818273	0.147373	2.82e-08	0.818273	0.147373	4.52e-08	0	1.69767	0.79114
rs35394	5	33948319	C	T	0.815141	0.14673	2.77e-08	0.815141	0.14673	4.43e-08	0	1.62118	0.80498
rs35395	5	33948589	C	T	-0.755612	0.131756	9.75e-09	-0.755612	0.131756	1.42e-08	0	1.0407	0.791405
rs35396	5	33950297	C	A	0.814495	0.146666	2.8e-08	0.814495	0.146666	4.49e-08	0	1.66838	0.796454
rs40132	5	33950703	G	A	0.8121	0.146696	3.1e-08	0.8121	0.146696	4.97e-08	0	1.70338	0.790103
rs16891982	5	33951693	G	C	-0.724367	0.12264	3.5e-09	-0.724367	0.12264	5.2e-09	0	1.162	0.762131
rs35398	5	33951826	T	G	0.813082	0.145041	3.5e-09	0.813082	0.145041	3.22e-08	0	2.03186	0.729899
rs185145	5	33952092	G	A	0.815199	0.144832	1.82e-08	0.815199	0.144832	2.85e-08	0	2.00896	0.73411
rs35389	5	33954880	A	G	-0.775333	0.129733	2.28e-09	-0.775333	0.129733	3.43e-09	0	1.53603	0.673981
rs35390	5	33955326	A	C	-0.714284	0.117319	1.14e-09	-0.714284	0.117319	2e-09	0	2.07223	0.722475
rs35391	5	33955673	C	T	-0.716239	0.116772	8.59e-10	-0.716239	0.116772	1.52e-09	0	2.17264	0.704042
rs35392	5	33956911	A	T	0.82559	0.145345	1.35e-08	0.82559	0.145345	2.12e-08	0	1.74873	0.781849
rs35393	5	33957657	C	T	0.829248	0.145529	1.21e-08	0.829248	0.145529	1.9e-08	0	1.68907	0.792703
rs28777	5	33958959	A	C	-0.746498	0.1261	3.22e-09	-0.746498	0.1261	4.8e-09	0	1.07759	0.782486
rs34675	5	33960698	A	G	0.804723	0.145137	2.95e-08	0.804723	0.145137	4.75e-08	0	1.72265	0.7866
rs28117	5	33962770	A	G	-0.68018	0.117077	6.26e-09	-0.68018	0.117077	1.06e-08	0	2.47854	0.648483
rs26721	5	33963333	A	G	-0.70207	0.11817	2.83e-09	-0.70207	0.11817	4.86e-09	0	2.53905	0.637657
rs26722	5	33963870	T	C	0.767918	0.143959	9.59e-08	0.767918	0.143959	1.54e-07	0	2.13722	0.710537
rs183671	5	33964210	G	T	-0.762615	0.133807	1.2e-08	-0.762615	0.133807	1.74e-08	0	1.28366	0.733018
rs35408	5	33964938	T	C	-0.705608	0.120058	4.17e-09	-0.705608	0.120058	7.11e-09	0	2.54509	0.63658
rs35410	5	33965633	C	T	0.776715	0.146609	1.17e-07	0.776715	0.146609	1.88e-07	0	1.97164	0.740975
rs35411	5	33966133	G	A	0.777538	0.146379	1.09e-07	0.777538	0.146379	1.74e-07	0	2.04394	0.727678
rs35413	5	33967955	C	G	0.729585	0.144746	4.64e-07	0.729585	0.144746	7.35e-07	0	1.50346	0.826028
rs9405192	6	382537	A	G	-0.228952	0.0457249	5.52e-07	-0.251823	0.0749274	8.72e-07	52.1833	8.36527	0.0790779
rs12203592	6	396321	T	C	0.896658	0.0588723	2.22e-52	0.896658	0.0588723	8.89e-52	0	2.5844	0.629589
rs1050976	6	408079	T	C	0.213829	0.0409316	1.75e-07	0.213829	0.0409316	2.77e-07	0	2.60499	0.625939
rs9391997	6	409119	G	A	0.212125	0.0409272	2.18e-07	0.212125	0.0409272	3.48e-07	0	2.57211	0.631772
rs1050979	6	410417	G	A	0.206734	0.040915	4.35e-07	0.206734	0.040915	6.92e-07	0	2.32062	0.677017
rs9392504	6	412802	A	G	0.2104	0.0410012	2.87e-07	0.2104	0.0410012	4.52e-07	0	1.8066	0.771275
rs62389423	6	421281	A	G	0.751894	0.0937497	1.06e-15	0.751894	0.0937497	1.98e-15	0	0.975908	0.323211
rs62389424	6	422631	A	C	0.733978	0.0923243	1.87e-15	0.733978	0.0923243	3.48e-15	0	0.972304	0.324106
rs12210050	6	475489	T	C	0.447433	0.0574723	6.96e-15	0.447433	0.0574723	1.31e-14	0	1.26123	0.738359
rs2493014	6	517983	T	G	-0.263893	0.0526578	5.4e-07	-0.263893	0.0526578	8.53e-07	0	1.8956	0.754953
rs2493015	6	518378	C	T	-0.264635	0.0526654	5.04e-07	-0.264635	0.0526654	7.97e-07	0	1.88015	0.757791
rs2493022	6	520784	T	C	-0.264235	0.0526777	5.27e-07	-0.264235	0.0526777	8.34e-07	0	1.90214	0.753752
rs2493029	6	521163	C	T	-0.264204	0.0527044	5.36e-07	-0.264204	0.0527044	8.47e-07	0	1.92034	0.750407
rs2473475	6	526744	A	G	-0.265282	0.0526438	4.68e-07	-0.265282	0.0526438	7.4e-07	0	1.94431	0.746002
rs6903640	6	528568	C	T	0.226868	0.0428369	1.18e-07	0.226868	0.0428369	1.9e-07	0	1.54848	0.81802
rs6938671	6	530476	T	G	0.262299	0.0463307	1.5e-08	0.262299	0.0463307	2.38e-08	0	1.03235	0.904851
rs2473481	6	532089	C	A	-0.259086	0.0517241	5.47e-07	-0.259086	0.0517241	8.64e-07	0	1.09297	0.895385
rs4960043	6	534527	C	T	0.225687	0.0427439	1.29e-07	0.225687	0.0427439	2.09e-07	0	1.61179	0.806672
rs2493041	6	536071	A	G	-0.266129	0.0518584	2.87e-07	-0.266129	0.0518584	4.51e-07	0	0.978683	0.913011
rs4409224	6	538063	A	T	0.228862	0.0450167	3.7e-07	0.228862	0.0450167	5.89e-07	0	1.13867	0.88809
rs6918152	6	542159	G	A	0.233271	0.0426823	4.62e-08	0.233271	0.0426823	7.66e-08	0	1.48519	0.829261
rs3799296	6	542416	A	T	0.213839	0.0420389	3.64e-07	0.213839	0.0420389	5.8e-07	0	2.27533	0.685263
rs3757115	6	584401	A	G	0.24793	0.0467096	1.11e-07	0.24793	0.0467096	1.78e-07	0	1.77318	0.777386
rs72932523	11	68906120	A	G	-0.446379	0.0702312	2.07e-10	-0.434844	0.133869	1.44e-10	64.418	11.2417	0.0239783
rs10896438	11	68906570	G	T	-0.230662	0.0439722	1.56e-07	-0.233027	0.0718264	2.48e-07	52.0447	8.3411	0.0798528
rs7928319	11	68907002	A	G	-0.236757	0.0446274	1.13e-07	-0.236153	0.0752139	1.8e-07	54.6323	8.81685	0.0658439
rs6591373	11	68907274	G	C	-0.230079	0.0439743	1.68e-07	-0.232601	0.0718044	2.66e-07	52.0142	8.33579	0.0800238
rs34662054	11	68908815	C	G	-0.237847	0.0442025	7.41e-08	-0.236102	0.0746272	1.2e-07	54.8976	8.86872	0.064466
rs7126281	11	68910223	G	C	-0.247718	0.0447775	3.16e-08	-0.241456	0.0779103	5.06e-08	57.2716	9.36145	0.0526734
rs2924538	11	68910854	C	T	-0.22602	0.0438428	2.53e-07	-0.227262	0.070119	4.02e-07	50.2056	8.03303	0.0903759
rs11228521	11	68915045	T	C	-0.246463	0.0447391	3.61e-08	-0.240008	0.0770721	5.7e-08	56.4767	9.19048	0.0565109
rs10896439	11	68915362	T	C	-0.239058	0.044094	5.91e-08	-0.236785	0.0738806	9.66e-08	54.2642	8.74589	0.0677745
rs12794032	11	68916901	A	G	-0.239437	0.0441009	5.66e-08	-0.237271	0.0734958	9.27e-08	53.8087	8.65963	0.0701935
rs7104354	11	68919489	T	C	-0.24427	0.0440949	3.03e-08	-0.241402	0.0736839	4.89e-08	53.9883	8.69345	0.0692357
rs10792025	11	68921211	T	C	-0.214489	0.0427488	5.24e-07	-0.212397	0.0591232	8.28e-07	36.113	6.26105	0.180482
rs2924525	11	68922244	T	C	-0.215071	0.0426511	4.59e-07	-0.2126	0.0603404	7.28e-07	38.3187	6.48495	0.165741
rs12798031	11	68922450	T	G	-0.245055	0.0442261	3.01e-08	-0.242789	0.0708909	4.85e-08	50.3348	8.05393	0.0896225
rs7929203	11	68924739	T	C	-0.240536	0.0450225	9.16e-08	-0.241137	0.061268	1.47e-07	34.5712	6.11351	0.19083
rs12418948	11	68926522	T	C	-0.240362	0.044223	5.47e-08	-0.241483	0.067635	8.99e-08	46.0022	7.40771	0.115849
rs12418451	11	68935419	A	G	-0.241254	0.0443828	5.46e-08	-0.24253	0.0693851	8.96e-08	48.0538	7.70028	0.103195
rs66592032	11	68944357	A	G	-0.229128	0.0445759	2.74e-07	-0.230896	0.0626617	4.33e-07	37.8161	6.43253	0.169091
rs12420758	11	68946691	A	G	-0.227986	0.044582	3.16e-07	-0.22953	0.0642385	4.97e-07	40.3656	6.70754	0.152175
rs61881080	11	68955996	A	G	-0.383352	0.0718569	9.56e-08	-0.381726	0.121919	9.4e-08	55.6171	9.01249	0.0607881
rs12821256	12	89328335	C	T	-0.4662	0.071888	8.87e-11	-0.420857	0.148866	1.64e-10	66.8063	12.0505	0.0169797
rs9544612	13	78404841	A	T	-0.207193	0.0414683	5.84e-07	-0.207193	0.0414683	9.22e-07	0	2.37822	0.666567
rs7338403	13	78406312	G	A	-0.208275	0.0415638	5.42e-07	-0.208275	0.0415638	8.56e-07	0	2.76139	0.598515
rs1933432	13	78408695	A	G	-0.209032	0.0415584	4.91e-07	-0.209032	0.0415584	7.77e-07	0	2.81659	0.588973
rs1041620	13	78409534	A	G	-0.209016	0.041557	4.91e-07	-0.209016	0.041557	7.78e-07	0	2.80118	0.591629
rs9565370	13	78411072	A	T	-0.211302	0.0415634	3.7e-07	-0.211302	0.0415634	5.89e-07	0	3.00215	0.557466
rs9544616	13	78413047	A	G	-0.211288	0.0415606	3.7e-07	-0.211288	0.0415606	5.89e-07	0	2.99144	0.559259
rs9544617	13	78413105	T	C	-0.211261	0.0415617	3.71e-07	-0.211261	0.0415617	5.91e-07	0	2.99442	0.55876
rs9544618	13	78415951	G	A	-0.214055	0.0415507	2.58e-07	-0.214055	0.0415507	4.09e-07	0	3.19735	0.52536
rs9544619	13	78417411	C	A	-0.213342	0.0415417	2.81e-07	-0.213342	0.0415417	4.43e-07	0	3.14501	0.533858
rs7983823	13	78426369	T	C	-0.213323	0.0415373	2.81e-07	-0.213323	0.0415373	4.42e-07	0	3.0992	0.541363
rs9544621	13	78430950	C	T	-0.214601	0.0415273	2.37e-07	-0.214601	0.0415273	3.78e-07	0	3.33019	0.504164
rs12584450	13	78433607	C	T	-0.215655	0.0415389	2.08e-07	-0.215655	0.0415389	3.31e-07	0	2.97759	0.561582
rs11149079	13	78435288	A	G	-0.215476	0.0414978	2.08e-07	-0.215476	0.0414978	3.3e-07	0	3.15491	0.532244
rs971537	13	78439211	C	G	-0.214645	0.0415101	2.33e-07	-0.214645	0.0415101	3.71e-07	0	3.19591	0.525591
rs1924932	13	78440540	C	T	-0.214513	0.0415154	2.38e-07	-0.214513	0.0415154	3.79e-07	0	3.21146	0.523082
rs2329041	13	78442208	G	T	-0.219065	0.0414842	1.29e-07	-0.219065	0.0414842	2.09e-07	0	2.85961	0.581587
rs2329042	13	78442327	C	A	-0.216354	0.0414862	1.84e-07	-0.216354	0.0414862	2.91e-07	0	3.1813	0.527957
rs9530700	13	78447568	A	G	-0.215815	0.0414774	1.96e-07	-0.215815	0.0414774	3.1e-07	0	3.09109	0.542699
rs9530701	13	78447672	G	T	-0.218473	0.0414777	1.38e-07	-0.218473	0.0414777	2.24e-07	0	2.78484	0.594452
rs9544625	13	78447724	A	C	-0.218626	0.0414812	1.36e-07	-0.218626	0.0414812	2.2e-07	0	2.79573	0.59257
rs9574115	13	78447891	T	C	-0.218346	0.0414766	1.41e-07	-0.218346	0.0414766	2.27e-07	0	2.78979	0.593596
rs9574116	13	78448033	T	C	-0.21574	0.0414773	1.98e-07	-0.21574	0.0414773	3.13e-07	0	3.08529	0.543655
rs7994841	13	78449335	G	A	-0.216296	0.0414759	1.84e-07	-0.216296	0.0414759	2.91e-07	0	3.17559	0.528882
rs9565371	13	78454079	T	C	-0.216788	0.0414575	1.7e-07	-0.216788	0.0414575	2.7e-07	0	3.10678	0.540118
rs1924927	13	78455654	T	C	-0.218724	0.0414582	1.32e-07	-0.218724	0.0414582	2.14e-07	0	2.80952	0.59019
rs1924926	13	78456544	A	T	-0.220349	0.0414625	1.07e-07	-0.220349	0.0414625	1.71e-07	0	2.90763	0.5734
rs1924925	13	78460376	G	A	-0.222538	0.0414429	7.88e-08	-0.222538	0.0414429	1.28e-07	0	3.02148	0.554238
rs1924924	13	78460476	T	G	-0.217652	0.041447	1.51e-07	-0.217652	0.041447	2.4e-07	0	3.33849	0.502856
rs1924923	13	78460947	G	A	-0.218538	0.0415413	1.43e-07	-0.218538	0.0415413	2.31e-07	0	3.01375	0.555527
rs1924922	13	78461133	G	A	-0.217044	0.0414826	1.68e-07	-0.217044	0.0414826	2.66e-07	0	3.2096	0.523381
rs1924920	13	78464733	G	A	-0.217174	0.0415256	1.7e-07	-0.217174	0.0415256	2.69e-07	0	3.21127	0.523113
rs7994913	13	78465097	C	A	-0.217478	0.0415243	1.63e-07	-0.217478	0.0415243	2.59e-07	0	3.18737	0.526974
rs11149080	13	78467760	A	G	-0.215028	0.0414526	2.13e-07	-0.215028	0.0414526	3.4e-07	0	3.56087	0.468684
rs3027096	13	78472844	C	T	-0.218534	0.0414428	1.34e-07	-0.218534	0.0414428	2.17e-07	0	3.2635	0.514737
rs5351	13	78475313	C	T	-0.2206	0.0416563	1.19e-07	-0.2206	0.0416563	1.91e-07	0	3.27042	0.513633
rs942612	13	78480188	C	T	-0.219298	0.0416825	1.43e-07	-0.219298	0.0416825	2.31e-07	0	3.176	0.528817
rs942611	13	78480289	G	T	-0.219392	0.0416843	1.42e-07	-0.219392	0.0416843	2.29e-07	0	3.18009	0.528153
rs2329046	13	78481000	A	C	-0.219644	0.0416767	1.36e-07	-0.219644	0.0416767	2.2e-07	0	3.18928	0.526664
rs4435136	13	78481103	G	C	-0.219585	0.0416787	1.38e-07	-0.219585	0.0416787	2.22e-07	0	3.18637	0.527136
rs1886480	13	78489084	G	A	-0.223198	0.0417177	8.79e-08	-0.223198	0.0417177	1.41e-07	0	3.93556	0.414796
rs1886481	13	78489385	T	C	-0.22239	0.0417428	9.95e-08	-0.22239	0.0417428	1.6e-07	0	3.91963	0.416991
rs6563021	13	78490529	C	T	-0.223224	0.041708	8.7e-08	-0.223224	0.041708	1.4e-07	0	3.93781	0.414488
rs7330412	13	78494543	T	C	-0.225373	0.0417052	6.52e-08	-0.224196	0.043988	1.05e-07	6.11112	4.26036	0.371916
rs3759475	13	78495105	G	A	-0.222347	0.041842	1.07e-07	-0.221876	0.0427974	1.72e-07	2.60002	4.10678	0.391748
rs6563023	13	78500806	A	C	-0.230654	0.0427792	6.98e-08	-0.229976	0.0487773	1.02e-07	17.5269	3.63755	0.303356
rs8000166	13	78500814	G	T	-0.229631	0.0427985	8.08e-08	-0.229026	0.0484584	1.19e-07	16.6403	3.59886	0.308165
rs6563024	13	78500823	C	T	-0.229812	0.0428005	7.9e-08	-0.229209	0.0484026	1.16e-07	16.4864	3.59223	0.308996
rs2329047	13	78501650	G	T	-0.223719	0.0422527	1.19e-07	-0.223719	0.0422527	1.92e-07	0	3.88324	0.422037
rs4275748	13	78501987	G	A	-0.223671	0.0422547	1.2e-07	-0.223671	0.0422547	1.93e-07	0	3.88681	0.421541
rs9574123	13	78502735	A	T	-0.224596	0.0422373	1.05e-07	-0.224596	0.0422373	1.68e-07	0	3.9393	0.414282
rs9565372	13	78502800	G	A	-0.224212	0.0422342	1.1e-07	-0.224212	0.0422342	1.77e-07	0	3.92204	0.41666
rs4283112	13	78502996	T	A	-0.224596	0.0422373	1.05e-07	-0.224596	0.0422373	1.68e-07	0	3.9393	0.414282
rs7328067	13	78503423	C	T	-0.224444	0.0422393	1.07e-07	-0.224444	0.0422393	1.72e-07	0	3.94797	0.413093
rs7326641	13	78503433	G	A	-0.224353	0.0422383	1.09e-07	-0.224353	0.0422383	1.74e-07	0	3.94212	0.413896
rs7326686	13	78503488	T	A	-0.224507	0.0422404	1.07e-07	-0.224507	0.0422404	1.71e-07	0	3.953	0.412404
rs7333359	13	78503715	G	T	-0.224197	0.0422356	1.11e-07	-0.224197	0.0422356	1.77e-07	0	3.91747	0.41729
rs7333372	13	78503731	C	T	-0.224429	0.0422378	1.08e-07	-0.224429	0.0422378	1.72e-07	0	3.98643	0.407845
rs7332215	13	78503966	G	A	-0.224358	0.0422336	1.08e-07	-0.224358	0.0422336	1.73e-07	0	3.96922	0.410187
rs7333015	13	78504325	G	A	-0.227075	0.0421768	7.29e-08	-0.226209	0.0437359	1.18e-07	4.18519	4.17472	0.382876
rs9544638	13	78504473	G	A	-0.226979	0.0419189	6.14e-08	-0.22574	0.0447913	1.01e-07	7.66339	4.33198	0.362938
rs2329050	13	78504761	T	C	-0.22596	0.0422432	8.84e-08	-0.225746	0.0426358	1.42e-07	1.06833	4.04319	0.400192
rs9544640	13	78505326	C	T	-0.225863	0.0422505	9e-08	-0.225604	0.0427266	1.45e-07	1.29428	4.05245	0.398954
rs9574124	13	78505586	C	G	-0.225819	0.0422519	9.06e-08	-0.225568	0.0427109	1.46e-07	1.24779	4.05054	0.399209
rs9318502	13	78507151	G	C	-0.228403	0.0419013	5.01e-08	-0.226905	0.0453076	8.32e-08	9.03159	4.39713	0.35492
rs9544643	13	78515670	A	G	-0.227011	0.0418627	5.87e-08	-0.227011	0.0418627	9.59e-08	0	3.58822	0.464592
rs7339077	13	78547010	T	C	-0.224802	0.0418362	7.73e-08	-0.224802	0.0418362	1.26e-07	0	3.42703	0.48906
rs9574129	13	78549042	G	T	-0.225911	0.0418406	6.69e-08	-0.225911	0.0418406	1.08e-07	0	3.42362	0.489587
rs9544661	13	78552347	A	G	-0.224868	0.0418461	7.71e-08	-0.224868	0.0418461	1.25e-07	0	3.73263	0.443399
rs2094840	13	78613586	A	T	-0.211411	0.0419535	4.68e-07	-0.211411	0.0419535	7.4e-07	0	3.07328	0.545638
rs8017054	14	92760416	T	A	-0.351321	0.0423339	1.05e-16	-0.351321	0.0423339	2.41e-16	0	2.40234	0.662205
rs17809188	14	92761113	T	C	-0.473679	0.0421404	2.58e-29	-0.473679	0.0421404	7.79e-29	0	3.27323	0.513184
rs1951351	14	92763194	A	G	0.408598	0.0564964	4.75e-13	0.408598	0.0564964	8.4e-13	0	2.76255	0.429702
rs4900109	14	92763391	T	G	-0.468091	0.0413743	1.12e-29	-0.468091	0.0413743	3.42e-29	0	3.42274	0.489723
rs4904864	14	92764519	G	A	-0.338627	0.0435303	7.3e-15	-0.363623	0.061823	1.45e-14	39.0491	6.56266	0.160885
rs1885193	14	92765354	A	G	0.401989	0.0554497	4.18e-13	0.401989	0.0554497	7.41e-13	0	2.93973	0.401011
rs9671308	14	92765767	C	T	-0.402134	0.0555968	4.72e-13	-0.402134	0.0555968	8.36e-13	0	2.87061	0.412008
rs11160055	14	92766163	G	T	0.403448	0.0555904	3.94e-13	0.403448	0.0555904	7e-13	0	2.72359	0.436233
rs61977801	14	92766340	A	C	-0.470276	0.0414484	7.76e-30	-0.470276	0.0414484	2.36e-29	0	3.96907	0.410208
rs12892379	14	92767157	C	T	0.408312	0.0556836	2.26e-13	0.408312	0.0556836	4.04e-13	0	2.68822	0.442233
rs4904866	14	92768503	T	C	-0.473557	0.0415273	4.02e-30	-0.473557	0.0415273	1.23e-29	0	3.55338	0.469808
rs56152162	14	92772142	C	T	0.336391	0.0432809	7.71e-15	0.359223	0.060425	1.49e-14	37.2636	6.37588	0.172781
rs8016459	14	92772496	C	T	0.340443	0.0433617	4.12e-15	0.359939	0.0582853	8.34e-15	33.3655	6.00289	0.198932
rs12896399	14	92773663	T	G	-0.476665	0.0414095	1.16e-30	-0.476665	0.0414095	3.59e-30	0	3.79075	0.435064
rs12896471	14	92773903	G	C	-0.476792	0.0414106	1.12e-30	-0.476792	0.0414106	3.47e-30	0	3.81375	0.431799
rs11622569	14	92775402	T	A	0.340145	0.0433129	4.06e-15	0.365874	0.0621608	7.73e-15	40.031	6.67011	0.154383
rs746586	14	92775967	T	C	-0.4783	0.0416112	1.41e-30	-0.4783	0.0416112	4.34e-30	0	3.95995	0.411453
rs1075830	14	92776162	C	A	-0.351512	0.0416939	3.43e-17	-0.351512	0.0416939	7.99e-17	0	2.38017	0.666215
rs941799	14	92776825	T	C	-0.468007	0.041691	3.05e-29	-0.468007	0.041691	9.21e-29	0	3.5034	0.477361
rs1885194	14	92777462	C	T	-0.468167	0.0416846	2.87e-29	-0.468167	0.0416846	8.65e-29	0	3.51689	0.475316
rs10484035	14	92778557	T	C	0.330095	0.0434151	2.89e-14	0.349367	0.0574894	6.09e-14	31.7621	5.86184	0.209706
rs4904868	14	92781001	C	T	-0.342056	0.0417723	2.64e-16	-0.342056	0.0417723	6e-16	0	2.12233	0.713272
rs11627452	14	92782405	A	G	0.335004	0.0434591	1.27e-14	0.352054	0.0561618	2.71e-14	29.1734	5.64759	0.227057
rs57484434	14	92784669	G	A	-0.342468	0.0417675	2.42e-16	-0.342468	0.0417675	5.49e-16	0	2.17289	0.703996
rs7148465	14	92785413	A	G	-0.340727	0.0417724	3.44e-16	-0.340727	0.0417724	7.78e-16	0	2.24359	0.691056
rs56137766	14	92785941	A	T	-0.469113	0.0417501	2.71e-29	-0.469113	0.0417501	8.18e-29	0	2.95341	0.565652
rs11623493	14	92786094	A	G	0.330053	0.0435406	3.45e-14	0.34574	0.0554866	7.15e-14	27.6363	5.52763	0.237311
rs61545059	14	92786249	T	C	0.334218	0.0663688	4.76e-07	0.334218	0.0663688	7.53e-07	0	1.18856	0.879978
rs8017062	14	92786637	A	G	0.32842	0.0435764	4.82e-14	0.345451	0.0563137	9.95e-14	29.1672	5.6471	0.227098
rs8018321	14	92786789	C	T	0.328143	0.0436077	5.28e-14	0.34664	0.057339	1.09e-13	31.0338	5.79994	0.214595
rs4904870	14	92787008	G	A	0.341443	0.0418844	3.58e-16	0.341443	0.0418844	8.08e-16	0	2.22408	0.694623
rs4900112	14	92787289	A	T	0.324122	0.0435686	1.01e-13	0.342869	0.0575418	2.04e-13	31.5156	5.84075	0.211361
rs12434392	14	92787701	T	C	-0.320342	0.0434834	1.75e-13	-0.340945	0.0585401	3.54e-13	33.5143	6.01633	0.197932
rs35983729	14	92787761	G	T	-0.46601	0.0417773	6.8e-29	-0.46601	0.0417773	2.04e-28	0	3.27557	0.512812
rs4144266	14	92789205	G	A	-0.465565	0.0417907	7.98e-29	-0.465565	0.0417907	2.39e-28	0	3.41949	0.490224
rs12883151	14	92790077	G	A	-0.466608	0.0418072	6.33e-29	-0.466608	0.0418072	1.9e-28	0	3.41543	0.490853
rs79363863	14	92792604	T	C	0.334594	0.0666367	5.14e-07	0.334594	0.0666367	8.12e-07	0	1.19037	0.879681
rs2014393	14	92792853	T	C	0.322854	0.0436402	1.38e-13	0.336586	0.0538724	2.87e-13	24.1356	5.27256	0.260456
rs8022442	14	92792890	C	T	-0.416015	0.0412948	7.18e-24	-0.428869	0.0506391	1.96e-23	23.1117	5.20235	0.267158
rs35777321	14	92793507	A	T	-0.340963	0.0419509	4.38e-16	-0.340963	0.0419509	9.86e-16	0	2.15477	0.707318
rs10145288	14	92794003	A	G	0.414809	0.0412909	9.56e-24	0.43556	0.056323	2.46e-23	34.5721	6.1136	0.190824
rs7149739	14	92794756	T	C	0.320334	0.0435707	1.95e-13	0.340289	0.0582194	3.89e-13	32.7076	5.94421	0.203354
rs6575246	14	92795364	A	G	0.31509	0.0435192	4.48e-13	0.337798	0.0598636	8.77e-13	35.7208	6.22286	0.183112
rs4900114	14	92795735	A	G	0.333464	0.0419185	1.79e-15	0.333464	0.0419185	3.96e-15	0	2.14029	0.709975
rs4904871	14	92795912	G	A	0.449632	0.0498801	1.98e-19	0.454872	0.0547514	4.26e-19	8.20487	3.26815	0.352101
rs113611836	14	92797887	G	A	0.352641	0.0686119	2.75e-07	0.352641	0.0686119	4.34e-07	0	1.37626	0.84831
rs75830503	14	92799984	T	C	0.351022	0.0686851	3.21e-07	0.351022	0.0686851	5.06e-07	0	1.56508	0.815054
rs78152587	14	92800161	T	G	0.352897	0.0687261	2.82e-07	0.352897	0.0687261	4.44e-07	0	1.43834	0.837504
rs57231768	14	92801418	T	C	0.343607	0.068042	4.42e-07	0.343607	0.068042	7.02e-07	0	1.5459	0.818481
rs2402131	14	92822009	A	G	-0.239237	0.044109	5.84e-08	-0.239237	0.044109	9.54e-08	0	1.37436	0.848638
rs12882378	14	92823701	C	T	-0.23459	0.0440654	1.02e-07	-0.23459	0.0440654	1.63e-07	0	1.43904	0.837381
rs12887171	14	92824871	T	C	-0.22804	0.0436977	1.8e-07	-0.22804	0.0436977	2.85e-07	0	1.27345	0.865865
rs12436499	14	92825158	A	G	-0.225813	0.0437374	2.43e-07	-0.225813	0.0437374	3.87e-07	0	1.29074	0.862944
rs3930739	15	28040342	T	C	-0.23455	0.0419782	2.3e-08	-0.23455	0.0419782	3.61e-08	0	3.09471	0.542104
rs4238492	15	28041904	G	A	-0.239853	0.0422028	1.32e-08	-0.239853	0.0422028	2.03e-08	0	3.5569	0.469279
rs4238493	15	28041927	T	C	-0.304965	0.0549346	2.83e-08	-0.304965	0.0549346	4.05e-08	0	0.235266	0.971705
rs4238494	15	28041939	C	T	-0.304793	0.0549399	2.89e-08	-0.304793	0.0549399	4.13e-08	0	0.233468	0.972014
rs139615925	15	28143305	C	T	0.611397	0.120898	4.26e-07	0.611397	0.120898	6.22e-07	0	0.78728	0.852507
rs2703954	15	28180200	A	G	0.335416	0.0570474	4.11e-09	0.331219	0.0602446	7e-09	6.12051	4.26078	0.371862
rs2703952	15	28181981	G	T	0.334823	0.0567155	3.56e-09	0.334823	0.0567155	6.08e-09	0	3.10676	0.540121
rs2594932	15	28182267	T	C	0.335695	0.0567322	3.28e-09	0.335695	0.0567322	5.61e-09	0	2.95252	0.565803
rs1349104	15	28183502	T	G	0.329761	0.0560891	4.12e-09	0.329761	0.0560891	7.02e-09	0	3.13742	0.535098
rs1349105	15	28183532	A	G	0.329877	0.0560839	4.06e-09	0.329877	0.0560839	6.91e-09	0	3.12616	0.53694
rs1375168	15	28184060	T	G	0.335943	0.0563087	2.43e-09	0.335943	0.0563087	4.19e-09	0	2.98683	0.560031
rs1375169	15	28184125	T	C	0.335025	0.0562976	2.67e-09	0.335025	0.0562976	4.59e-09	0	3.02321	0.55395
rs1375170	15	28184154	T	G	0.33498	0.0562887	2.66e-09	0.33498	0.0562887	4.58e-09	0	3.01159	0.555887
rs1448491	15	28184531	A	T	0.334808	0.0563015	2.74e-09	0.334808	0.0563015	4.71e-09	0	3.06672	0.546723
rs2703951	15	28184854	T	C	0.33425	0.0563079	2.92e-09	0.33425	0.0563079	5.01e-09	0	3.05776	0.548206
rs2703950	15	28184872	G	C	0.33323	0.0559845	2.65e-09	0.33323	0.0559845	4.55e-09	0	2.98705	0.559995
rs2703949	15	28184925	A	T	0.333005	0.0559898	2.72e-09	0.333005	0.0559898	4.68e-09	0	2.97283	0.562383
rs1562591	15	28185473	G	C	0.332871	0.0561571	3.08e-09	0.332871	0.0561571	5.28e-09	0	2.99796	0.558167
rs1562592	15	28186015	T	C	0.330636	0.0561508	3.9e-09	0.330636	0.0561508	6.65e-09	0	3.08765	0.543265
rs7173419	15	28196821	C	T	-0.28802	0.0483459	2.56e-09	-0.243997	0.0883965	2.07e-09	61.5401	10.4004	0.0341965
rs921221	15	28198567	C	T	-0.286379	0.0478188	2.11e-09	-0.240549	0.0888395	1.46e-09	62.6268	10.7029	0.0301146
rs12915041	15	28199118	G	A	-0.295429	0.048126	8.32e-10	-0.250772	0.0879864	6.37e-10	61.3717	10.3551	0.0348525
rs728405	15	28199853	A	C	-0.292212	0.0479935	1.14e-09	-0.249206	0.087359	8.85e-10	61.0389	10.2666	0.0361679
rs2017966	15	28199863	C	G	-0.294334	0.0480343	8.92e-10	-0.249774	0.0881795	6.65e-10	61.6423	10.4281	0.0338014
rs7170989	15	28200408	C	T	-0.29718	0.0482244	7.16e-10	-0.2534	0.0875401	5.95e-10	60.8669	10.2215	0.0368571
rs7176632	15	28201001	C	T	-0.433514	0.08447	2.86e-07	-0.277649	0.262184	3.47e-07	71.0303	3.45188	0.0631797
rs4778215	15	28205877	C	T	-0.42124	0.0824153	3.2e-07	-0.306442	0.218238	3.88e-07	60.3441	2.52169	0.11229
rs11074314	15	28208017	A	G	-0.422422	0.0822355	2.8e-07	-0.308449	0.217299	3.38e-07	59.9919	2.4995	0.113883
rs4778218	15	28211758	G	A	-0.40894	0.082729	7.69e-07	-0.299796	0.212752	9.36e-07	58.6418	2.4179	0.119955
rs4778220	15	28221138	A	G	-0.414401	0.0821012	4.48e-07	-0.311588	0.203495	5.42e-07	60.6956	2.54424	0.110697
rs11074318	15	28229410	G	A	-0.425516	0.0832387	3.19e-07	-0.306771	0.223103	3.86e-07	61.4129	2.59154	0.107436
rs7163930	15	28229695	G	A	-0.426763	0.0832935	3e-07	-0.307249	0.223936	3.63e-07	61.6415	2.60698	0.106394
rs1800407	15	28230318	T	C	0.513787	0.0981145	1.64e-07	0.475678	0.141917	2.25e-07	40.0288	3.33494	0.188724
rs1037208	15	28231357	T	G	-0.426402	0.0820079	2e-07	-0.326218	0.202477	2.43e-07	56.3387	2.29036	0.13018
rs10852218	15	28231793	C	T	-0.438356	0.0821639	9.55e-08	-0.335359	0.205196	1.11e-07	57.7646	2.36768	0.123871
rs4778224	15	28241020	G	A	-0.313651	0.0544396	8.34e-09	-0.309991	0.059753	1.4e-08	10.3697	4.46278	0.346984
rs3794603	15	28272324	A	G	0.349822	0.0795492	1.09e-05	0.451769	0.19081	9.11e-07	75.6466	12.3186	0.0063678
rs4778231	15	28276031	T	C	0.379769	0.0661081	9.21e-09	0.435858	0.128815	1.95e-09	66.7799	12.0409	0.0170496
rs972335	15	28277001	C	T	0.381542	0.0661051	7.85e-09	0.437496	0.128735	1.68e-09	66.7378	12.0257	0.0171614
rs56075969	15	28279941	G	A	0.31472	0.0604831	1.96e-07	0.34255	0.0965544	1.68e-07	45.3856	5.49305	0.139055
rs17680684	15	28282096	A	G	0.379639	0.0659598	8.63e-09	0.435649	0.128133	1.88e-09	66.5305	11.9512	0.0177179
rs1448485	15	28282741	T	G	0.320376	0.0596378	7.79e-08	0.339442	0.097109	4.36e-08	53.4639	8.59548	0.0720455
rs16950821	15	28283507	A	G	0.401281	0.0648554	6.12e-10	0.439661	0.118414	2.24e-10	62.4759	10.6598	0.0306653
rs8024968	15	28283689	T	C	0.399802	0.0643656	5.25e-10	0.440985	0.118549	1.82e-10	62.9338	10.7915	0.0290098
rs2311806	15	28285967	T	G	0.391824	0.0489439	1.19e-15	0.410259	0.0813447	9.44e-16	54.3596	8.76416	0.0672724
rs12441035	15	28286002	T	C	0.397517	0.0653423	1.18e-09	0.45683	0.127666	2.98e-10	67.009	12.1245	0.0164489
rs12324648	15	28286793	A	C	0.401047	0.0644245	4.81e-10	0.44925	0.121794	1.51e-10	64.7775	11.3564	0.0228377
rs7177686	15	28287344	A	G	0.391261	0.0489341	1.29e-15	0.40999	0.081523	1.01e-15	54.5703	8.80481	0.0661677
rs1470608	15	28288121	T	G	0.35075	0.0571456	8.37e-10	0.375894	0.102562	3.49e-10	61.2981	10.3354	0.0351413
rs6497253	15	28288549	A	G	0.387901	0.0487494	1.76e-15	0.407585	0.082843	1.24e-15	56.158	9.12367	0.0580815
rs7170869	15	28288748	G	A	0.347739	0.0569527	1.02e-09	0.374689	0.102999	4.05e-10	61.7721	10.4636	0.0333026
rs68192962	15	28290228	C	T	0.346083	0.0571293	1.38e-09	0.373027	0.104257	5.12e-10	62.4782	10.6605	0.0306569
rs58182392	15	28290882	C	G	0.33173	0.058939	1.82e-08	0.35036	0.095406	1.17e-08	52.8072	8.47587	0.0756221
rs55934164	15	28290960	C	T	0.346637	0.0571665	1.33e-09	0.372567	0.102396	5.61e-10	61.099	10.2825	0.0359282
rs60125719	15	28291059	G	A	0.346582	0.057225	1.39e-09	0.372475	0.102672	5.79e-10	61.2352	10.3186	0.0353889
rs59935895	15	28291061	G	A	0.346582	0.057225	1.39e-09	0.372475	0.102672	5.79e-10	61.2352	10.3186	0.0353889
rs1375164	15	28291812	T	C	0.390072	0.0487867	1.29e-15	0.409606	0.0820395	9.68e-16	55.2858	8.9457	0.0624711
rs12442147	15	28292178	C	T	0.329337	0.0589057	2.26e-08	0.348204	0.0938076	1.58e-08	51.3274	8.21817	0.0839055
rs7163354	15	28293788	A	T	0.390019	0.0487694	1.27e-15	0.409174	0.0812986	9.98e-16	54.5348	8.79794	0.0663534
rs1597196	15	28294922	T	G	0.424189	0.0519675	3.28e-16	0.450331	0.0832146	3.12e-16	50.7862	8.12779	0.0870075
rs1597197	15	28295026	T	C	0.39034	0.0488017	1.26e-15	0.409717	0.0822973	9.39e-16	55.4302	8.97468	0.0617354
rs28435540	15	28295655	T	C	0.408152	0.0645116	2.5e-10	0.45397	0.120151	8.86e-11	63.6825	11.014	0.0264074
rs6497254	15	28296425	C	T	0.388734	0.0488383	1.73e-15	0.407542	0.0837863	1.15e-15	56.7786	9.25468	0.0550395
rs895829	15	28298057	C	T	0.413765	0.0493467	5.08e-17	0.433694	0.0848809	3.61e-17	57.0506	9.31328	0.0537286
rs6497256	15	28299416	C	T	0.412275	0.0493567	6.66e-17	0.43251	0.0853781	4.57e-17	57.5077	9.41346	0.0515561
rs76245154	15	28305204	A	C	0.459209	0.067905	1.36e-11	0.492167	0.112839	9.93e-12	55.0433	8.89746	0.0637142
rs6497257	15	28310562	C	T	0.417711	0.0495176	3.29e-17	0.441909	0.0890974	1.96e-17	60.6399	10.1626	0.0377764
rs73377768	15	28314426	G	A	0.414429	0.0806757	2.79e-07	0.419045	0.109333	3.48e-07	36.228	6.27234	0.179712
rs6497260	15	28318566	A	G	0.418296	0.0806458	2.14e-07	0.423798	0.110946	2.57e-07	37.8554	6.4366	0.168829
rs7182377	15	28319706	G	T	0.413435	0.0807177	3.02e-07	0.41807	0.109931	3.71e-07	36.776	6.32671	0.176042
rs6497263	15	28320661	A	T	0.416592	0.0806145	2.37e-07	0.422156	0.110457	2.86e-07	37.423	6.39213	0.171716
rs7179994	15	28323770	G	A	0.364978	0.0569293	1.45e-10	0.370238	0.0639437	2.45e-10	13.626	4.63102	0.327293
rs72714109	15	28324808	C	T	0.37136	0.0566445	5.53e-11	0.378637	0.0674065	9.42e-11	20.2742	5.0172	0.285538
rs72714116	15	28328207	T	C	0.761985	0.124872	1.05e-09	0.761985	0.124872	1.6e-09	0	0.209227	0.976086
rs56839008	15	28328485	T	C	0.755315	0.0683329	2.11e-28	0.770778	0.0829378	6.27e-28	23.2997	5.2151	0.26593
rs7174027	15	28328765	A	G	0.758687	0.0673837	2.09e-29	0.768632	0.077417	6.31e-29	16.9836	4.81832	0.306452
rs12593163	15	28330368	A	G	0.748301	0.0679552	3.36e-28	0.761263	0.0810985	9.95e-28	21.5084	5.09608	0.27758
rs77542847	15	28330373	A	C	0.79045	0.0767756	7.38e-25	0.79045	0.0767756	2.06e-24	0	2.1163	0.714378
rs13379995	15	28332549	C	T	0.74803	0.0677365	2.36e-28	0.762032	0.0819468	7.03e-28	23.0762	5.19995	0.267389
rs4778237	15	28333046	A	G	0.859532	0.0543308	2.25e-56	0.859532	0.0543308	9.36e-56	0	3.04479	0.550359
rs72625134	15	28333188	A	G	0.749412	0.068054	3.34e-28	0.763051	0.0819321	9.91e-28	22.5335	5.16352	0.270927
rs76415938	15	28333189	T	C	0.595507	0.0992248	1.95e-09	0.595507	0.0992248	3.39e-09	0	3.541	0.471671
rs72714118	15	28333196	A	G	0.792997	0.076766	5.15e-25	0.792997	0.076766	1.44e-24	0	2.06555	0.723703
rs12440978	15	28333418	G	T	0.751195	0.0678775	1.82e-28	0.76455	0.0814929	5.41e-28	22.1952	5.14107	0.273126
rs79974247	15	28333710	A	G	0.849416	0.0912027	1.24e-20	0.849416	0.0912027	3.15e-20	0	1.01451	0.907588
rs72714121	15	28334889	T	G	0.791669	0.0767624	6.14e-25	0.791669	0.0767624	1.71e-24	0	2.05039	0.72649
rs72625135	15	28334927	A	G	0.700065	0.0718358	1.93e-22	0.732502	0.098983	4.99e-22	37.3278	6.38242	0.172351
rs4778138	15	28335820	G	A	0.753076	0.0582715	3.31e-38	0.753076	0.0582715	1.14e-37	0	3.84791	0.42698
rs73377792	15	28337209	G	A	0.59456	0.0974035	1.03e-09	0.59456	0.0974035	1.82e-09	0	3.27314	0.513199
rs4778239	15	28337939	T	C	-0.997901	0.182896	4.87e-08	-0.997901	0.182896	8.04e-08	0	2.03143	0.729977
rs7161974	15	28338046	T	C	0.596291	0.0980684	1.2e-09	0.596291	0.0980684	2.1e-09	0	3.34946	0.501135
rs4778241	15	28338713	C	A	-0.862119	0.0543959	1.43e-56	-0.862119	0.0543959	5.95e-56	0	2.98869	0.55972
rs76226030	15	28339029	T	C	0.590957	0.0982407	1.79e-09	0.590957	0.0982407	3.12e-09	0	3.55607	0.469405
rs7168800	15	28341575	A	G	0.780669	0.0758985	8.17e-25	0.780669	0.0758985	2.28e-24	0	0.521692	0.971355
rs8026089	15	28342069	A	C	0.712664	0.119474	2.45e-09	0.712664	0.119474	4.22e-09	0	3.00326	0.557279
rs7495174	15	28344238	G	A	0.827898	0.126159	5.3e-11	0.827898	0.126159	8.36e-11	0	0.393724	0.530348
rs7497270	15	28344328	T	C	0.831356	0.126273	4.59e-11	0.831356	0.126273	7.26e-11	0	0.385815	0.534508
rs7496326	15	28344695	T	C	0.871358	0.127145	7.22e-12	0.871358	0.127145	1.18e-11	0	0.818766	0.365541
rs58843292	15	28345931	A	G	0.860606	0.125786	7.82e-12	0.860606	0.125786	1.28e-11	0	0.604479	0.436874
rs72714125	15	28349979	C	G	0.943495	0.150962	4.11e-10	0.943495	0.150962	7.37e-10	0	0.653285	0.956962
rs111155258	15	28350407	A	G	0.844145	0.13427	3.24e-10	0.844145	0.13427	5.84e-10	0	1.49188	0.82808
rs79494067	15	28352753	A	G	0.888602	0.138989	1.62e-10	0.888602	0.138989	2.51e-10	0	0.499697	0.479633
rs141685696	15	28354427	A	C	0.891382	0.121896	2.62e-13	0.891382	0.121896	4.54e-13	0	0.0885603	0.766015
rs77186129	15	28354877	G	A	0.867266	0.137638	2.96e-10	0.867266	0.137638	4.51e-10	0	0.284221	0.593948
rs1129038	15	28356859	T	C	-1.17991	0.0469006	1.16e-139	-1.17991	0.0469006	7.54e-139	0	3.31754	0.506157
rs77854840	15	28358104	A	G	0.8214	0.130579	3.17e-10	0.8214	0.130579	5.71e-10	0	1.46023	0.833662
rs12593929	15	28359258	A	G	-0.870872	0.130046	2.13e-11	-0.870872	0.130046	3.43e-11	0	0.178479	0.672684
rs56171895	15	28361307	T	C	0.815234	0.130632	4.36e-10	0.815234	0.130632	7.81e-10	0	1.37756	0.848085
rs116879078	15	28363488	T	C	0.94596	0.170799	3.05e-08	0.94596	0.170799	4.32e-08	0	0.337115	0.952904
rs7494942	15	28364059	G	A	-0.969272	0.0826227	8.81e-32	-0.969272	0.0826227	2.34e-31	0	0.457573	0.795498
rs12913832	15	28365618	G	A	-1.19021	0.0470772	5.03e-141	-1.19021	0.0470772	3.27e-140	0	3.26923	0.513823
rs7183877	15	28365733	A	C	0.890751	0.0754132	3.4e-32	0.890751	0.0754132	1.08e-31	0	0.618939	0.960936
rs75159657	15	28370102	T	C	0.680531	0.126415	7.31e-08	0.680531	0.126415	1.19e-07	0	2.30099	0.680588
rs61585051	15	28370389	T	C	0.945569	0.0842201	2.99e-29	0.945569	0.0842201	9.03e-29	0	3.35666	0.500005
rs117007668	15	28371422	A	G	0.901608	0.130597	5.07e-12	0.901608	0.130597	9.9e-12	0	0.480919	0.975332
rs3935591	15	28374012	C	T	-0.988522	0.0699681	2.55e-45	-0.988522	0.0699681	8.28e-45	0	1.69194	0.638727
rs8025035	15	28377772	T	C	-0.977524	0.0809469	1.41e-33	-0.977524	0.0809469	4.56e-33	0	3.26631	0.514287
rs75165924	15	28380258	T	C	0.914066	0.101121	1.58e-19	0.914066	0.101121	3.4e-19	0	2.29769	0.512963
rs61368565	15	28381381	A	G	0.961277	0.0846644	7.09e-30	0.961277	0.0846644	2.16e-29	0	2.42377	0.658335
rs8033952	15	28381723	A	C	-0.814252	0.12176	2.27e-11	-0.814252	0.12176	3.65e-11	0	0.423307	0.809245
rs62000182	15	28383565	C	T	-1.00426	0.0635806	3.36e-56	-1.00426	0.0635806	1.21e-55	0	1.85174	0.603741
rs7402990	15	28384491	A	G	0.878928	0.0751156	1.26e-31	0.878928	0.0751156	3.95e-31	0	0.647414	0.957652
rs150287021	15	28384534	T	C	1.05615	0.209768	4.78e-07	1.05615	0.209768	7e-07	0	0.859712	0.835138
rs116842964	15	28395905	T	C	0.795606	0.133181	2.32e-09	0.795606	0.133181	4e-09	0	1.39728	0.844668
rs7496228	15	28396189	C	G	0.964654	0.0847035	4.77e-30	0.964654	0.0847035	1.46e-29	0	2.27876	0.684639
rs145688468	15	28397281	A	G	0.965622	0.0847339	4.38e-30	0.965622	0.0847339	1.34e-29	0	2.24962	0.689956
rs7165158	15	28397812	G	A	0.94492	0.0838777	1.94e-29	0.94492	0.0838777	5.88e-29	0	3.07196	0.545856
rs79476584	15	28399931	A	C	0.965609	0.0847338	4.39e-30	0.965609	0.0847338	1.34e-29	0	2.2469	0.690453
rs74872915	15	28400485	G	A	0.948276	0.0845159	3.25e-29	0.948276	0.0845159	9.8e-29	0	2.93386	0.568953
rs112234619	15	28401889	G	T	0.965999	0.0847829	4.49e-30	0.965999	0.0847829	1.37e-29	0	2.25174	0.689569
rs79380392	15	28409219	T	C	0.808666	0.135089	2.15e-09	0.808666	0.135089	3.72e-09	0	1.44583	0.836191
rs76512054	15	28412347	G	T	0.96542	0.0847631	4.71e-30	0.96542	0.0847631	1.44e-29	0	2.25976	0.688105
rs61756152	15	28412872	A	G	0.875766	0.0749111	1.42e-31	0.875766	0.0749111	4.45e-31	0	0.548234	0.968639
rs76517692	15	28415422	G	A	0.961394	0.0846178	6.49e-30	0.961394	0.0846178	1.98e-29	0	2.27088	0.686076
rs7497759	15	28416205	T	C	0.950355	0.0838916	9.5e-30	0.950355	0.0838916	2.89e-29	0	2.65217	0.617611
rs7495114	15	28416300	A	G	0.961138	0.0846051	6.59e-30	0.961138	0.0846051	2.01e-29	0	2.25778	0.688466
rs11074326	15	28416427	C	T	0.95269	0.0839094	7.1e-30	0.95269	0.0839094	2.17e-29	0	2.5287	0.639504
rs61511707	15	28416913	G	A	0.961264	0.0845915	6.35e-30	0.961264	0.0845915	1.94e-29	0	2.25825	0.688381
rs57079108	15	28419974	T	C	0.963017	0.0845256	4.52e-30	0.963017	0.0845256	1.38e-29	0	2.18727	0.70136
rs61756153	15	28422609	T	C	0.862146	0.143792	2.03e-09	0.862146	0.143792	2.96e-09	0	0.174802	0.675879
rs58164482	15	28422819	T	C	0.949541	0.0836383	7.17e-30	0.949541	0.0836383	2.19e-29	0	2.31195	0.678595
rs72714142	15	28426815	A	C	0.863257	0.0743778	3.82e-31	0.863257	0.0743778	1.19e-30	0	0.465266	0.976793
rs73362608	15	28427801	T	A	0.953822	0.0836446	4.03e-30	0.953822	0.0836446	1.23e-29	0	2.14566	0.708989
rs12591531	15	28427916	A	G	0.857392	0.0740834	5.63e-31	0.857392	0.0740834	1.75e-30	0	0.437463	0.979296
rs78980176	15	28433470	T	C	0.96248	0.0843351	3.62e-30	0.96248	0.0843351	1.11e-29	0	1.90697	0.752865
rs74400391	15	28434359	T	C	0.960414	0.0842899	4.47e-30	0.960414	0.0842899	1.37e-29	0	1.98928	0.73773
rs72714143	15	28437061	G	A	0.859394	0.074191	4.99e-31	0.859394	0.074191	1.55e-30	0	0.420445	0.980769
rs8030941	15	28439020	T	C	0.958678	0.0842115	5.01e-30	0.958678	0.0842115	1.53e-29	0	2.09089	0.719045
rs8031097	15	28439057	T	C	0.958703	0.0842157	5.03e-30	0.958703	0.0842157	1.54e-29	0	2.09052	0.719115
rs6497287	15	28440287	C	T	0.851146	0.073741	8.07e-31	0.851146	0.073741	2.5e-30	0	0.368992	0.984936
rs2525936	15	28441817	T	G	-1.01381	0.0580239	2.33e-68	-1.01381	0.0580239	1.06e-67	0	1.66407	0.797234
rs8041209	15	28443658	T	G	0.949215	0.0833933	5.12e-30	0.949215	0.0833933	1.56e-29	0	1.9954	0.736604
rs2238289	15	28453215	G	A	0.992192	0.0587329	5.04e-64	0.992192	0.0587329	2.23e-63	0	1.33469	0.855463
rs74950057	15	28455346	G	C	0.957182	0.0844806	9.3e-30	0.957182	0.0844806	2.83e-29	0	1.74791	0.781998
rs2525913	15	28457294	G	A	0.944676	0.0836243	1.36e-29	0.944676	0.0836243	4.14e-29	0	1.92516	0.749521
rs74417197	15	28460144	T	C	0.951556	0.0843968	1.75e-29	0.951556	0.0843968	5.3e-29	0	1.7408	0.783294
rs61460557	15	28460620	C	T	0.94578	0.0837232	1.37e-29	0.94578	0.0837232	4.14e-29	0	1.81933	0.768944
rs13379587	15	28463254	A	G	0.945924	0.0837693	1.44e-29	0.945924	0.0837693	4.36e-29	0	1.8849	0.756919
rs8182028	15	28467935	C	T	0.952371	0.0843317	1.42e-29	0.952371	0.0843317	4.3e-29	0	1.73705	0.783977
rs8182077	15	28467970	A	G	0.95258	0.0843927	1.51e-29	0.95258	0.0843927	4.59e-29	0	1.72465	0.786235
rs145720174	15	28468231	A	G	0.799671	0.13237	1.53e-09	0.799671	0.13237	2.67e-09	0	1.5201	0.823074
rs3940272	15	28468723	G	T	-1.01225	0.0580257	3.77e-68	-1.01225	0.0580257	1.72e-67	0	1.6854	0.793368
rs73362658	15	28468893	A	G	0.943265	0.0836614	1.75e-29	0.943265	0.0836614	5.3e-29	0	2.01421	0.733144
rs4372669	15	28470215	C	G	0.854732	0.0739601	6.83e-31	0.854732	0.0739601	2.12e-30	0	0.380687	0.984027
rs76653853	15	28471197	C	T	0.950942	0.0838285	7.95e-30	0.950942	0.0838285	2.42e-29	0	1.65991	0.797986
rs111334430	15	28472398	A	G	0.951655	0.0839241	8.36e-30	0.951655	0.0839241	2.55e-29	0	1.67531	0.795197
rs8030709	15	28472485	T	C	0.942276	0.0832042	9.88e-30	0.942276	0.0832042	3.01e-29	0	1.80044	0.772402
rs79087600	15	28473794	C	T	0.950942	0.0838285	7.95e-30	0.950942	0.0838285	2.42e-29	0	1.65991	0.797986
rs76228202	15	28473961	T	C	0.951291	0.0838793	8.2e-30	0.951291	0.0838793	2.5e-29	0	1.65268	0.799295
rs75501824	15	28477353	T	G	0.951037	0.0838732	8.41e-30	0.951037	0.0838732	2.56e-29	0	1.65962	0.798039
rs72714147	15	28478799	A	G	0.854197	0.0739489	7.28e-31	0.854197	0.0739489	2.26e-30	0	0.377423	0.984283
rs3862443	15	28481196	A	G	0.954272	0.0846579	1.8e-29	0.954272	0.0846579	5.46e-29	0	1.8106	0.770543
rs12904397	15	28481303	C	G	0.953473	0.0842086	1.01e-29	0.953473	0.0842086	3.08e-29	0	1.7444	0.782638
rs78699119	15	28483001	C	T	0.949335	0.0837934	9.38e-30	0.949335	0.0837934	2.85e-29	0	1.70121	0.790497
rs60025758	15	28484131	C	T	0.94523	0.0831752	6.3e-30	0.94523	0.0831752	1.92e-29	0	1.69819	0.791047
rs141887299	15	28484520	A	C	0.758707	0.117328	1e-10	0.758707	0.117328	1.85e-10	0	0.487659	0.974691
rs12595630	15	28486724	C	T	0.950433	0.0838238	8.46e-30	0.950433	0.0838238	2.58e-29	0	1.64218	0.801191
rs147936809	15	28486734	A	G	0.756716	0.118142	1.5e-10	0.756716	0.118142	2.75e-10	0	0.506725	0.972843
rs12592363	15	28487329	A	G	0.951669	0.0842259	1.33e-29	0.951669	0.0842259	4.03e-29	0	1.71983	0.787113
rs8028689	15	28488888	C	T	0.932452	0.0825662	1.41e-29	0.932452	0.0825662	4.29e-29	0	1.3801	0.847645
rs16950927	15	28490368	T	G	0.935603	0.0832411	2.6e-29	0.935603	0.0832411	7.86e-29	0	1.49605	0.827341
rs2240204	15	28494032	A	G	0.930743	0.0830756	3.92e-29	0.930743	0.0830756	1.18e-28	0	1.66427	0.797198
rs2240203	15	28494202	C	T	0.927725	0.0824768	2.36e-29	0.927725	0.0824768	7.14e-29	0	1.61421	0.806236
rs6497292	15	28496195	G	A	0.926985	0.082469	2.58e-29	0.926985	0.082469	7.8e-29	0	1.63349	0.80276
rs6497293	15	28496868	C	G	-1.00386	0.0579109	2.58e-67	-1.00386	0.0579109	1.17e-66	0	1.6231	0.804634
rs7163496	15	28497402	C	T	0.924998	0.0824434	3.26e-29	0.924998	0.0824434	9.83e-29	0	1.7327	0.784769
rs117744568	15	28498692	A	C	0.74483	0.116095	1.4e-10	0.74483	0.116095	2.57e-10	0	0.529306	0.970586
rs117902599	15	28499434	A	C	0.81386	0.134115	1.29e-09	0.81386	0.134115	2.26e-09	0	1.31485	0.858851
rs8036480	15	28499459	C	T	0.924458	0.0824429	3.51e-29	0.924458	0.0824429	1.06e-28	0	1.72824	0.785582
rs8036159	15	28499903	C	A	0.926058	0.0824036	2.65e-29	0.926058	0.0824036	8.01e-29	0	1.80004	0.772475
rs76654715	15	28501889	T	C	0.930826	0.0831931	4.63e-29	0.930826	0.0831931	1.39e-28	0	1.65297	0.799242
rs11631797	15	28502279	G	A	-1.00465	0.0579094	2.02e-67	-1.00465	0.0579094	9.16e-67	0	1.54176	0.81922
rs16950941	15	28502744	A	G	0.940712	0.083624	2.33e-29	0.940712	0.083624	7.06e-29	0	1.4224	0.840292
rs16950949	15	28506833	A	G	0.865878	0.0747461	4.95e-31	0.865878	0.0747461	1.54e-30	0	0.415198	0.981214
rs10162958	15	28507825	G	A	0.95833	0.0852895	2.71e-29	0.95833	0.0852895	8.18e-29	0	1.06529	0.89974
rs74877971	15	28508467	G	A	0.810694	0.134733	1.78e-09	0.810694	0.134733	3.09e-09	0	1.34133	0.854326
rs117743506	15	28510460	A	G	0.721722	0.113346	1.92e-10	0.721722	0.113346	3.5e-10	0	0.599192	0.963153
rs2240202	15	28510895	A	G	0.961049	0.08478	8.72e-30	0.961049	0.08478	2.66e-29	0	1.64575	0.800546
rs79097182	15	28511997	T	C	0.965725	0.0848373	5.07e-30	0.965725	0.0848373	1.55e-29	0	1.85091	0.763156
rs117201485	15	28513304	A	G	0.72938	0.114116	1.64e-10	0.72938	0.114116	3e-10	0	0.533173	0.970192
rs916977	15	28513364	C	T	-0.997855	0.0553159	9.59e-73	-0.997855	0.0553159	4.51e-72	0	2.00113	0.73555
rs2240201	15	28514280	G	C	0.957766	0.0841609	5.25e-30	0.957766	0.0841609	1.6e-29	0	1.96734	0.741765
rs8039195	15	28516084	T	C	-1.0047	0.0579285	2.2e-67	-1.0047	0.0579285	9.96e-67	0	1.46808	0.832281
rs2016277	15	28517969	G	A	0.954462	0.08418	8.47e-30	0.954462	0.08418	2.58e-29	0	1.75764	0.780223
rs71467328	15	28518229	T	C	-0.536285	0.107122	5.55e-07	-0.536285	0.107122	8.1e-07	0	1.9144	0.590361
rs2016236	15	28518569	T	A	0.96437	0.084552	3.92e-30	0.96437	0.084552	1.2e-29	0	1.96423	0.742338
rs16950979	15	28520506	G	A	0.968017	0.085262	7.13e-30	0.968017	0.085262	2.17e-29	0	1.50926	0.825
rs2346051	15	28522602	G	A	0.96802	0.0852531	7.03e-30	0.96802	0.0852531	2.14e-29	0	1.51117	0.824661
rs2346050	15	28522684	C	T	0.959188	0.0845478	7.86e-30	0.959188	0.0845478	2.39e-29	0	1.70872	0.789132
rs75973130	15	28524363	A	G	0.968044	0.0852569	7.05e-30	0.968044	0.0852569	2.15e-29	0	1.51057	0.824767
rs16950987	15	28526228	A	G	0.959099	0.0845498	7.98e-30	0.959099	0.0845498	2.43e-29	0	1.71215	0.78851
rs74940492	15	28529071	T	G	0.969571	0.0853325	6.44e-30	0.969571	0.0853325	1.97e-29	0	1.42698	0.839492
rs1667394	15	28530182	T	C	-1.01451	0.0545317	2.98e-77	-1.01451	0.0545317	1.44e-76	0	1.72896	0.785451
rs12592730	15	28530359	A	G	0.971943	0.0855052	6.1e-30	0.971943	0.0855052	1.86e-29	0	1.47399	0.831239
rs16950993	15	28532120	G	A	0.963751	0.0847132	5.47e-30	0.963751	0.0847132	1.67e-29	0	1.67342	0.795539
rs77416688	15	28532228	A	T	0.971833	0.0854368	5.58e-30	0.971833	0.0854368	1.7e-29	0	1.51219	0.82448
rs58764974	15	28532302	T	G	0.971239	0.0854647	6.3e-30	0.971239	0.0854647	1.92e-29	0	1.51842	0.823375
rs12595735	15	28534660	T	C	0.910668	0.121456	6.48e-14	0.910668	0.121456	1.15e-13	0	0.0790957	0.778527
rs1635168	15	28535266	C	A	-0.997523	0.0820245	5e-34	-0.997523	0.0820245	1.62e-33	0	1.58734	0.811065
rs58395411	15	28536119	G	C	0.97353	0.0855433	5.23e-30	0.97353	0.0855433	1.6e-29	0	1.45266	0.834992
rs76925859	15	28537015	G	T	0.973238	0.085519	5.24e-30	0.973238	0.085519	1.6e-29	0	1.50346	0.826029
rs1667390	15	28537701	T	C	-1.00951	0.0579279	5.14e-68	-1.00951	0.0579279	2.34e-67	0	1.57119	0.813961
rs2346039	15	28538411	C	G	0.97348	0.0855443	5.27e-30	0.97348	0.0855443	1.61e-29	0	1.46068	0.833584
rs12438302	15	28538616	A	G	0.895206	0.075403	1.65e-32	0.895206	0.075403	5.24e-32	0	0.462549	0.977043
rs1635166	15	28539834	T	C	-0.993565	0.0574528	5.26e-67	-0.993565	0.0574528	2.38e-66	0	2.48712	0.646944
rs74853090	15	28541579	A	G	0.96809	0.0855419	1.08e-29	0.96809	0.0855419	3.28e-29	0	1.50565	0.82564
rs79164713	15	28543630	A	C	0.976816	0.0856642	4.05e-30	0.976816	0.0856642	1.24e-29	0	1.41232	0.842051
rs8023410	15	28543879	T	G	0.967944	0.0849172	4.25e-30	0.967944	0.0849172	1.3e-29	0	1.63749	0.802038
rs76704029	15	28546173	C	T	0.890588	0.0752486	2.57e-32	0.890588	0.0752486	8.13e-32	0	0.454809	0.977749
rs141538748	15	28549268	T	C	0.977177	0.0858692	5.27e-30	0.977177	0.0858692	1.61e-29	0	1.36858	0.849636
rs74836424	16	89507330	T	C	-0.537739	0.101679	1.23e-07	-0.537739	0.101679	1.99e-07	0	2.23504	0.692619
rs34395984	16	89659511	T	C	-0.637633	0.0979423	7.5e-11	-0.637633	0.0979423	1.39e-10	0	3.03482	0.552015
rs12935102	16	89668414	T	C	-0.455874	0.0843021	6.39e-08	-0.455874	0.0843021	1.04e-07	0	3.42145	0.489922
rs1991508	16	89672155	T	C	-0.608083	0.0956379	2.04e-10	-0.649507	0.139527	2.99e-10	37.0806	6.35734	0.174004
rs4785697	16	89675182	G	C	0.409517	0.0738897	2.99e-08	0.426798	0.106698	4.78e-08	37.4036	6.39015	0.171845
rs4785698	16	89675319	C	G	0.411244	0.073949	2.68e-08	0.428542	0.10686	4.23e-08	37.4918	6.39917	0.171256
rs34934239	16	89675579	A	G	-0.591231	0.0915093	1.04e-10	-0.624118	0.127821	1.53e-10	33.1964	5.9877	0.200069
rs7191697	16	89678165	A	G	-0.580808	0.0913157	2.01e-10	-0.618768	0.131684	2.68e-10	36.2415	6.27367	0.179621
rs7200366	16	89679266	C	A	-0.408123	0.0742429	3.86e-08	-0.421631	0.113193	5.74e-08	42.4397	6.94924	0.138595
rs57856222	16	89682190	T	C	-0.544772	0.0902565	1.58e-09	-0.581497	0.148162	1.38e-09	49.098	7.85824	0.0969113
rs1968499	16	89683240	G	A	-0.418836	0.0763235	4.07e-08	-0.437879	0.129375	3.88e-08	52.3538	8.39521	0.078128
rs77110324	16	89683288	A	G	-0.619176	0.0971764	1.87e-10	-0.656722	0.159807	1.78e-10	49.1434	7.86525	0.0966408
rs61408277	16	89685234	T	G	-0.557389	0.0902115	6.46e-10	-0.591639	0.141236	7.03e-10	44.5873	7.21856	0.12478
rs3764253	16	89686693	A	G	-0.558961	0.0901559	5.65e-10	-0.59367	0.142913	5.93e-10	45.7267	7.37011	0.117575
rs2280374	16	89687407	T	C	-0.558685	0.0899224	5.2e-10	-0.59571	0.14319	5.33e-10	45.9323	7.39814	0.116286
rs79172130	16	89687812	A	G	-0.559471	0.0899932	5.07e-10	-0.595594	0.142765	5.28e-10	45.6204	7.3557	0.118243
rs4968054	16	89690079	T	C	-0.573579	0.0903404	2.17e-10	-0.606504	0.140287	2.48e-10	43.8589	7.12491	0.129433
rs75923656	16	89690990	C	T	-0.582778	0.0921101	2.5e-10	-0.612857	0.13224	3.43e-10	36.3713	6.28647	0.178752
rs79138604	16	89690991	A	G	-0.583301	0.0921113	2.41e-10	-0.613005	0.13167	3.34e-10	35.9505	6.24517	0.181572
rs34323930	16	89691045	T	C	-0.573624	0.0910549	2.98e-10	-0.607554	0.141535	3.37e-10	43.9542	7.13701	0.128822
rs4248913	16	89693099	A	C	-0.602952	0.0922545	6.33e-11	-0.602952	0.0922545	1.18e-10	0	3.09724	0.541686
rs112233725	16	89693191	C	T	-0.654525	0.0981671	2.6e-11	-0.671038	0.118697	4.58e-11	19.2413	4.95303	0.292151
rs12921177	16	89708037	A	G	-0.606112	0.0871821	3.59e-12	-0.610485	0.0905685	6.99e-12	3.59743	4.14927	0.386182
rs35749174	16	89716493	A	G	-0.717715	0.0960816	8.03e-14	-0.717715	0.0960816	1.68e-13	0	3.84736	0.427057
rs35850949	16	89720724	A	C	-0.711735	0.0959525	1.19e-13	-0.711735	0.0959525	2.48e-13	0	3.90479	0.419045
rs113974432	16	89721135	C	G	-0.584002	0.0865142	1.47e-11	-0.584002	0.0865142	2.83e-11	0	2.94815	0.566539
rs34878706	16	89723870	A	G	-0.586113	0.0864477	1.2e-11	-0.586113	0.0864477	2.31e-11	0	3.07571	0.545236
rs35415928	16	89724268	T	C	-0.585009	0.0864672	1.33e-11	-0.585009	0.0864672	2.55e-11	0	3.08128	0.544317
rs71396950	16	89726550	A	G	-0.707353	0.0959907	1.72e-13	-0.710646	0.0986194	3.53e-13	2.48057	4.10175	0.392411
rs71396951	16	89726593	C	G	-0.7102	0.0959253	1.32e-13	-0.715582	0.100306	2.73e-13	4.14392	4.17292	0.383109
rs34526810	16	89728475	A	G	-0.585025	0.0863848	1.27e-11	-0.585025	0.0863848	2.44e-11	0	3.23539	0.519234
rs4785702	16	89733206	A	G	-0.589969	0.0860545	7.09e-12	-0.589969	0.0860545	1.38e-11	0	3.08423	0.543831
rs35063026	16	89736157	T	C	-0.741063	0.0970801	2.28e-14	-0.756568	0.109228	4.62e-14	11.0057	4.49467	0.34318
rs12918773	16	89741403	A	G	-0.60486	0.086296	2.4e-12	-0.60486	0.086296	4.75e-12	0	3.30115	0.508751
rs35414122	16	89742979	G	A	-0.570037	0.0846692	1.67e-11	-0.570037	0.0846692	3.19e-11	0	3.20848	0.523562
rs12922197	16	89744809	C	G	-0.600209	0.0859875	2.95e-12	-0.600209	0.0859875	5.81e-12	0	3.41663	0.490667
rs258322	16	89755903	G	A	0.48795	0.0801146	1.12e-09	0.494464	0.0857243	1.97e-09	6.32902	4.27027	0.370663
rs34265416	16	89769725	A	C	-0.571523	0.0838412	9.31e-12	-0.575953	0.0871214	1.8e-11	3.63596	4.15093	0.385965
rs34714188	16	89781756	A	T	-0.688984	0.0965582	9.65e-13	-0.69505	0.101084	1.88e-12	4.3386	4.18141	0.38201
rs12924124	16	89791126	T	C	-0.69552	0.0967326	6.47e-13	-0.705388	0.10521	1.29e-12	8.1375	4.35433	0.360171
rs35026726	16	89791279	T	C	-0.69738	0.0967441	5.66e-13	-0.704802	0.103058	1.13e-12	6.08227	4.25905	0.372081
rs12925026	16	89792856	T	C	-0.698301	0.0966666	5.06e-13	-0.698301	0.0966666	1.02e-12	0	3.9102	0.418295
rs79139787	16	89795360	T	C	-0.771143	0.105854	3.22e-13	-0.787312	0.12634	6.53e-13	17.2163	4.83187	0.304988
rs12931267	16	89818732	G	C	-0.699282	0.095076	1.91e-13	-0.700621	0.0962517	3.94e-13	1.13945	4.0461	0.399802
rs75570604	16	89846677	C	G	-0.713294	0.0952851	7.11e-14	-0.713294	0.0952851	1.49e-13	0	3.2341	0.51944
rs12921383	16	89859753	C	T	-0.56436	0.0844098	2.29e-11	-0.56436	0.0844098	4.36e-11	0	2.11301	0.714982
rs34357723	16	89886519	T	C	-0.285644	0.0510727	2.23e-08	-0.261739	0.0837377	1.54e-08	52.3505	8.39463	0.0781463
rs35096708	16	89887249	A	G	-0.28697	0.0510967	1.95e-08	-0.263974	0.0834469	1.38e-08	51.9936	8.33222	0.0801391
rs1805007	16	89986117	T	C	-0.722549	0.0956195	4.14e-14	-0.722549	0.0956195	8.75e-14	0	3.78063	0.436507
rs146972365	16	90022693	C	T	-0.692531	0.0969459	9.1e-13	-0.692531	0.0969459	1.83e-12	0	1.42579	0.8397
rs8049897	16	90024202	A	G	-0.348583	0.0654344	9.97e-08	-0.348583	0.0654344	1.6e-07	0	0.533657	0.970143
rs74800773	16	90024970	G	C	-0.671198	0.0887101	3.84e-14	-0.671198	0.0887101	8.13e-14	0	1.01364	0.907721
rs77770855	16	90043010	A	G	-0.685296	0.0980484	2.76e-12	-0.685296	0.0980484	5.45e-12	0	2.02287	0.731551
rs113955373	16	90043036	A	C	-0.681361	0.0979542	3.5e-12	-0.681361	0.0979542	6.89e-12	0	1.99513	0.736654
rs56850194	16	90043531	A	C	-0.674091	0.0970827	3.83e-12	-0.674091	0.0970827	7.51e-12	0	2.22757	0.693986
rs11648898	16	90045986	G	A	-0.360586	0.0650381	2.95e-08	-0.360586	0.0650381	4.76e-08	0	0.953929	0.916699
rs112001009	16	90047605	G	A	-0.528931	0.0862878	8.8e-10	-0.528931	0.0862878	1.55e-09	0	1.34956	0.852912
rs113891247	16	90047757	A	T	-0.686869	0.095697	7.1e-13	-0.686869	0.095697	1.43e-12	0	1.24729	0.870253
rs45610233	16	90048395	T	C	-0.678652	0.096489	2.01e-12	-0.678652	0.096489	4e-12	0	2.24192	0.691362
rs112460025	16	90051337	G	T	-0.652081	0.094289	4.65e-12	-0.652081	0.094289	9.1e-12	0	1.08302	0.896957
rs77606435	16	90053691	G	C	-0.658408	0.0947655	3.71e-12	-0.658408	0.0947655	7.29e-12	0	1.01087	0.908143
rs8063160	16	90054709	C	T	-0.520644	0.0863495	1.64e-09	-0.520644	0.0863495	2.86e-09	0	1.18871	0.879954
rs73283845	16	90055664	T	C	-0.528742	0.0863494	9.17e-10	-0.528742	0.0863494	1.62e-09	0	1.16203	0.88431
rs113178244	16	90056195	G	C	-0.521705	0.085774	1.18e-09	-0.521705	0.085774	2.08e-09	0	1.15096	0.886105
rs58827852	16	90058754	A	G	-0.497661	0.0851085	4.99e-09	-0.497661	0.0851085	8.47e-09	0	0.850833	0.931506
rs112153252	16	90059712	G	A	-0.51125	0.0856494	2.39e-09	-0.51125	0.0856494	4.12e-09	0	1.19168	0.879466
rs73283859	16	90062520	C	G	-0.655041	0.0947958	4.85e-12	-0.655041	0.0947958	9.47e-12	0	1.50276	0.826152
rs112119225	16	90063461	G	T	-0.651361	0.0939032	4.02e-12	-0.651361	0.0939032	7.88e-12	0	1.05445	0.901429
rs75319471	16	90064454	G	A	-0.633598	0.0941528	1.7e-11	-0.633598	0.0941528	3.25e-11	0	1.47884	0.830382
rs74336735	16	90065033	A	T	-0.630865	0.0940842	2.01e-11	-0.630865	0.0940842	3.83e-11	0	1.50598	0.825582
rs76581091	16	90065100	C	T	-0.629333	0.0940353	2.19e-11	-0.629333	0.0940353	4.17e-11	0	1.52712	0.821828
rs59038611	16	90065956	C	G	-0.639952	0.0944172	1.22e-11	-0.639952	0.0944172	2.34e-11	0	1.63146	0.803127
rs73283867	16	90066260	G	T	-0.626636	0.0939848	2.6e-11	-0.626636	0.0939848	4.94e-11	0	1.55303	0.817208
rs78800020	16	90067136	C	G	-0.620151	0.0936383	3.52e-11	-0.620151	0.0936383	6.64e-11	0	1.63028	0.80334
rs73283869	16	90067184	A	G	-0.642819	0.0944811	1.02e-11	-0.642819	0.0944811	1.97e-11	0	1.64808	0.800125
rs73283871	16	90067202	C	T	-0.621196	0.093715	3.39e-11	-0.621196	0.093715	6.39e-11	0	1.60907	0.807161
rs59574756	16	90067513	G	A	-0.621034	0.0937381	3.47e-11	-0.621034	0.0937381	6.54e-11	0	1.63787	0.801969
rs77381714	16	90078022	C	T	-0.656497	0.094573	3.87e-12	-0.656497	0.094573	7.6e-12	0	0.827035	0.934787
rs77733403	16	90080723	C	T	-0.329258	0.063065	1.78e-07	-0.329258	0.063065	2.82e-07	0	1.5161	0.823786
rs77603042	16	90083239	G	A	-0.56304	0.0864957	7.54e-11	-0.56304	0.0864957	1.4e-10	0	0.155751	0.997121
rs76265950	16	90085139	C	A	-0.56016	0.086581	9.81e-11	-0.56016	0.086581	1.81e-10	0	0.109041	0.998567
rs77270200	16	90093075	A	G	-0.575063	0.0865403	3.03e-11	-0.575063	0.0865403	5.73e-11	0	0.404897	0.982074
rs78536691	16	90100471	C	T	-0.637	0.0910267	2.6e-12	-0.637	0.0910267	5.13e-12	0	0.42506	0.980374
rs79418450	16	90100505	C	G	-0.644845	0.0914423	1.76e-12	-0.644845	0.0914423	3.51e-12	0	0.418537	0.980931
rs74583214	16	90110798	T	C	-0.602137	0.0887833	1.18e-11	-0.602137	0.0887833	2.28e-11	0	0.417488	0.98102

## Sheet: Supp-Data-3
RSID	Chromosome	Position (hg19)	Non-effect Allele	Effect Allele	BETA_Fixed_Effects	SE_Fixed_Effects	PVALUE_Fixed_Effects	BETA_Random_Effects	SE_Random_Effects	PVALUE_Random_Effects	I_SQUARED	Cochran's Q	PVALUE_Cochran's_Q
rs7611259	3	195576333	C	G	-0.26961	0.0569489	2.2e-06	-0.303516	0.103829	9.35e-07	59.684	9.92162	0.0417689
rs982823	5	33923911	C	G	-0.568561	0.10207	2.54e-08	-0.600446	0.152906	3.2e-08	43.0613	7.0251	0.134568
rs13177787	5	33927054	C	T	-0.610479	0.102754	2.83e-09	-0.643465	0.138402	4.48e-09	32.017	5.88382	0.207994
rs993459	5	33945802	C	T	1.30229	0.182418	9.4e-13	1.19422	0.288047	1.89e-12	50.7425	8.1206	0.0872591
rs35406	5	33946143	G	A	1.34396	0.184582	3.31e-13	1.30142	0.238349	6.77e-13	30.0303	5.71676	0.221323
rs35407	5	33946571	G	A	-1.22742	0.187161	5.45e-11	-1.22456	0.195196	8.85e-11	5.52336	3.17539	0.365366
rs250416	5	33947544	A	C	1.27963	0.184383	3.92e-12	1.20566	0.250266	7.69e-12	35.8773	6.23804	0.182063
rs35394	5	33948319	C	T	1.28091	0.18383	3.22e-12	1.20679	0.247912	6.33e-12	35.1448	6.16758	0.186978
rs35395	5	33948589	C	T	-1.23932	0.186938	3.37e-11	-1.23932	0.186938	5.53e-11	0	2.9539	0.398788
rs35396	5	33950297	C	A	1.27524	0.183558	3.72e-12	1.1962	0.252003	7.31e-12	37.1472	6.36408	0.173559
rs40132	5	33950703	G	A	1.27998	0.183769	3.28e-12	1.20557	0.248248	6.46e-12	35.3186	6.18416	0.185811
rs16891982	5	33951693	G	C	-1.35852	0.17607	1.2e-14	-1.36429	0.223585	1.95e-14	29.5422	4.25787	0.234932
rs35398	5	33951826	T	G	1.25355	0.179775	3.1e-12	1.17492	0.248655	6.12e-12	37.3922	6.38898	0.171922
rs185145	5	33952092	G	A	1.24502	0.179511	4.04e-12	1.1659	0.248359	7.93e-12	37.4582	6.39572	0.17148
rs35389	5	33954880	A	G	-1.19184	0.183326	7.97e-11	-1.18718	0.19453	1.29e-10	7.6148	3.24727	0.355049
rs35390	5	33955326	A	C	-0.944377	0.144163	5.72e-11	-0.914692	0.180078	1.06e-10	25.3754	5.36016	0.252298
rs35391	5	33955673	C	T	-0.954581	0.142764	2.29e-11	-0.936266	0.164305	4.35e-11	16.2364	4.77535	0.311135
rs35392	5	33956911	A	T	1.22654	0.180415	1.06e-11	1.13741	0.25835	2.04e-11	41.3821	6.82385	0.145495
rs35393	5	33957657	C	T	1.23632	0.180788	8e-12	1.15219	0.254024	1.55e-11	39.3975	6.60039	0.158574
rs28777	5	33958959	A	C	-1.08184	0.176565	8.95e-10	-1.05167	0.251949	1.16e-09	42.4001	5.20834	0.157162
rs34675	5	33960698	A	G	1.26135	0.180849	3.07e-12	1.16403	0.263971	6.04e-12	43.2426	7.04754	0.133397
rs28117	5	33962770	A	G	-0.891021	0.142838	4.43e-10	-0.854696	0.18783	7.94e-10	30.9971	5.79686	0.214841
rs26721	5	33963333	A	G	-0.904266	0.143574	3.01e-10	-0.86821	0.193741	5.43e-10	33.6507	6.0287	0.197015
rs26722	5	33963870	T	C	1.18243	0.179421	4.39e-11	1.09713	0.262208	8.24e-11	43.2843	7.05272	0.133128
rs183671	5	33964210	G	T	-1.12712	0.187375	1.8e-09	-1.11615	0.254161	2.23e-09	36.9835	4.76066	0.190186
rs35408	5	33964938	T	C	-0.92719	0.144915	1.57e-10	-0.899143	0.198875	2.88e-10	35.5213	6.2036	0.18445
rs35410	5	33965633	C	T	1.21406	0.182787	3.1e-11	1.13446	0.266824	5.85e-11	42.8192	6.99536	0.136134
rs35411	5	33966133	G	A	1.2069	0.182351	3.63e-11	1.12469	0.269332	6.83e-11	43.9024	7.13043	0.129154
rs35413	5	33967955	C	G	1.19202	0.182921	7.19e-11	1.09786	0.278512	1.34e-10	46.8708	7.52881	0.110446
rs9405192	6	382537	A	G	-0.363385	0.0604482	1.84e-09	-0.363385	0.0604482	3.19e-09	0	3.42992	0.488613
rs7773324	6	382559	A	G	0.489713	0.0808495	1.39e-09	0.46195	0.117174	2.04e-09	45.8805	3.69552	0.157589
rs9378774	6	382897	G	A	0.370492	0.0588105	2.98e-10	0.370492	0.0588105	5.38e-10	0	3.67449	0.451847
rs7773997	6	384970	C	T	0.497359	0.0809761	8.15e-10	0.458014	0.131791	1.22e-09	56.3521	4.58212	0.101159
rs4959234	6	385687	T	C	-0.362513	0.0620886	5.26e-09	-0.363546	0.0679991	7.76e-09	11.2375	3.3798	0.336689
rs12203592	6	396321	T	C	1.13807	0.0761675	1.76e-50	1.15559	0.0916988	6.72e-50	19.3675	4.96078	0.291345
rs1050976	6	408079	T	C	0.333419	0.0537478	5.53e-10	0.333419	0.0537478	9.85e-10	0	0.802695	0.938086
rs9391997	6	409119	G	A	0.33543	0.0536926	4.18e-10	0.33543	0.0536926	7.49e-10	0	0.863412	0.92975
rs1050979	6	410417	G	A	0.332653	0.0537005	5.84e-10	0.332653	0.0537005	1.04e-09	0	0.829342	0.934472
rs872071	6	411064	G	A	0.322888	0.0534319	1.51e-09	0.322888	0.0534319	2.64e-09	0	1.09465	0.89512
rs9392504	6	412802	A	G	0.300748	0.0540519	2.64e-08	0.300748	0.0540519	4.18e-08	0	0.450653	0.978124
rs62389423	6	421281	A	G	1.18849	0.153632	1.03e-14	1.18849	0.153632	1.87e-14	0	0.000392569	0.984192
rs62389424	6	422631	A	C	1.16921	0.150685	8.54e-15	1.16921	0.150685	1.56e-14	0	0.0434739	0.834836
rs12528146	6	428416	T	C	0.329236	0.0554613	2.91e-09	0.338898	0.0680307	4.36e-09	24.6029	3.97893	0.263748
rs9405666	6	431891	T	C	0.291443	0.0564872	2.48e-07	0.291443	0.0564872	3.62e-07	0	2.0977	0.552379
rs6925797	6	432050	T	C	0.310918	0.0558955	2.66e-08	0.310918	0.0558955	3.8e-08	0	1.59553	0.660403
rs1567901	6	433061	A	C	0.31055	0.0551791	1.82e-08	0.316942	0.0627543	2.62e-08	15.4566	3.54848	0.314529
rs1567900	6	433109	C	T	0.311012	0.0551753	1.73e-08	0.317498	0.0628622	2.46e-08	15.6741	3.55763	0.313365
rs6932522	6	433345	T	C	0.289469	0.0564841	2.98e-07	0.289469	0.0564841	4.34e-07	0	2.12525	0.546821
rs2048698	6	433962	T	C	0.314241	0.0551028	1.18e-08	0.324399	0.07012	1.71e-08	28.6638	4.20544	0.240118
rs7454545	6	434348	T	C	0.312586	0.0551191	1.42e-08	0.322531	0.0702396	2.04e-08	28.7949	4.21318	0.239346
rs9328192	6	434364	G	A	0.311853	0.0550511	1.47e-08	0.321011	0.0690507	2.09e-08	26.8623	4.10185	0.250674
rs4256472	6	434915	A	G	0.315374	0.0552138	1.12e-08	0.323668	0.0727404	1.62e-08	32.5239	4.44602	0.217156
rs12202284	6	471136	A	C	0.485922	0.0728552	2.56e-11	0.485459	0.0742731	4.23e-11	1.40661	3.0428	0.385073
rs12210050	6	475489	T	C	0.603049	0.0767213	3.83e-15	0.611994	0.0946463	7.3e-15	23.9171	3.94307	0.267678
rs117978872	8	75928947	A	C	1.1813	0.235998	5.57e-07	1.1813	0.235998	8.79e-07	0	2.30405	0.680031
rs12324648	15	28286793	A	C	0.407065	0.0817966	6.47e-07	0.346882	0.154597	9.48e-07	64.8775	8.54153	0.0360503
rs1470608	15	28288121	T	G	0.40198	0.0736315	4.78e-08	0.33241	0.162284	3.09e-08	74.4672	11.7496	0.0082921
rs7170869	15	28288748	G	A	0.399566	0.0735276	5.5e-08	0.330244	0.162267	3.39e-08	74.6009	11.8115	0.00805775
rs68192962	15	28290228	C	T	0.399338	0.0737675	6.18e-08	0.32783	0.16424	3.44e-08	75.0623	12.03	0.00728122
rs58182392	15	28290882	C	G	0.385213	0.0758651	3.82e-07	0.326691	0.157649	4.01e-07	70.9624	10.3314	0.0159491
rs55934164	15	28290960	C	T	0.399353	0.0738365	6.35e-08	0.328306	0.164228	3.57e-08	75.0251	12.0121	0.00734191
rs60125719	15	28291059	G	A	0.399622	0.073894	6.37e-08	0.329589	0.164786	3.53e-08	75.1354	12.0654	0.00716262
rs59935895	15	28291061	G	A	0.399622	0.073894	6.37e-08	0.329589	0.164786	3.53e-08	75.1354	12.0654	0.00716262
rs12442147	15	28292178	C	T	0.387123	0.0758761	3.36e-07	0.328909	0.157317	3.63e-07	70.8142	10.279	0.0163378
rs76245154	15	28305204	A	C	0.437571	0.0857063	3.3e-07	0.376301	0.147789	4.79e-07	58.1714	7.17213	0.0666092
rs6497257	15	28310562	C	T	0.317038	0.0634168	5.75e-07	0.317038	0.0634168	8.4e-07	0	2.89188	0.408597
rs56839008	15	28328485	T	C	0.577995	0.0833994	4.2e-12	0.523599	0.184369	2.98e-12	74.5211	11.7744	0.00819714
rs7174027	15	28328765	A	G	0.585394	0.0817976	8.27e-13	0.540433	0.170404	8.53e-13	70.9642	10.3321	0.0159445
rs12593163	15	28330368	A	G	0.565861	0.0826793	7.7e-12	0.514303	0.18254	5.38e-12	74.2251	11.6392	0.00872694
rs13379995	15	28332549	C	T	0.582594	0.0824186	1.56e-12	0.526587	0.182321	1.17e-12	74.3108	11.6781	0.00857137
rs4778237	15	28333046	A	G	0.514884	0.0667235	1.19e-14	0.507068	0.0800508	2.24e-14	21.7165	3.83222	0.28016
rs72625134	15	28333188	A	G	0.564601	0.0826899	8.61e-12	0.514325	0.180398	6.61e-12	73.576	11.3533	0.00996095
rs12440978	15	28333418	G	T	0.574977	0.0824609	3.11e-12	0.517824	0.185374	1.99e-12	75.0981	12.0473	0.00722299
rs72625135	15	28334927	A	G	0.542754	0.088197	7.56e-10	0.487647	0.187895	5.54e-10	72.4942	10.9068	0.0122407
rs4778138	15	28335820	G	A	0.592417	0.0712852	9.53e-17	0.557308	0.110888	1.91e-16	49.5481	5.94626	0.114254
rs4778241	15	28338713	C	A	-0.527911	0.0668406	2.83e-15	-0.519896	0.0796039	5.42e-15	20.9721	3.79613	0.284337
rs1129038	15	28356859	T	C	-0.889691	0.0585196	3.36e-52	-0.860198	0.0841436	1.17e-51	40.5786	5.04869	0.168266
rs116879078	15	28363488	T	C	1.31023	0.213435	8.32e-10	1.31023	0.213435	1.24e-09	0	0.379765	0.827056
rs12913832	15	28365618	G	A	-0.895342	0.0588942	3.4e-52	-0.867001	0.0829931	1.18e-51	38.3808	4.86861	0.181675
rs61585051	15	28370389	T	C	0.683425	0.0980507	3.17e-12	0.664974	0.121635	5.43e-12	26.2535	4.06799	0.254216
rs3935591	15	28374012	C	T	-0.555504	0.0989694	1.99e-08	-0.555504	0.0989694	2.86e-08	0	1.0291	0.597769
rs8025035	15	28377772	T	C	-0.717087	0.0936302	1.88e-14	-0.681803	0.154692	3.49e-14	55.0453	6.67339	0.0830696
rs61368565	15	28381381	A	G	0.686781	0.0980722	2.51e-12	0.668394	0.122767	4.32e-12	27.221	4.12207	0.248581
rs62000182	15	28383565	C	T	-0.699623	0.0752372	1.42e-20	-0.669474	0.103506	3.04e-20	32.5059	2.96322	0.227271
rs7496228	15	28396189	C	G	0.681573	0.0980618	3.64e-12	0.661386	0.124614	6.23e-12	28.9051	4.21971	0.238696
rs145688468	15	28397281	A	G	0.684249	0.0980911	3.04e-12	0.664776	0.124084	5.22e-12	28.3667	4.188	0.241866
rs7165158	15	28397812	G	A	0.670684	0.0972458	5.32e-12	0.645323	0.130537	9.03e-12	34.9108	4.60906	0.202766
rs79476584	15	28399931	A	C	0.684309	0.0980911	3.03e-12	0.664801	0.124109	5.2e-12	28.3893	4.18932	0.241734
rs74872915	15	28400485	G	A	0.675434	0.0978775	5.17e-12	0.64993	0.131588	8.79e-12	34.9343	4.61073	0.202624
rs112234619	15	28401889	G	T	0.685719	0.098192	2.88e-12	0.666957	0.123188	4.94e-12	27.3785	4.13101	0.247661
rs76512054	15	28412347	G	T	0.686967	0.0981843	2.62e-12	0.667931	0.123359	4.51e-12	27.5608	4.1414	0.246594
rs76517692	15	28415422	G	A	0.682549	0.097853	3.05e-12	0.663446	0.123235	5.24e-12	27.6899	4.1488	0.245838
rs7497759	15	28416205	T	C	0.674441	0.0968977	3.39e-12	0.653223	0.126188	5.81e-12	31.4044	4.37346	0.223859
rs7495114	15	28416300	A	G	0.678455	0.097821	4.04e-12	0.65839	0.124188	6.9e-12	28.6394	4.204	0.240261
rs11074326	15	28416427	C	T	0.680009	0.0970064	2.38e-12	0.65827	0.126797	4.11e-12	31.8374	4.40124	0.22127
rs61511707	15	28416913	G	A	0.68208	0.0978353	3.13e-12	0.662343	0.123901	5.37e-12	28.3538	4.18724	0.241942
rs57079108	15	28419974	T	C	0.672108	0.0976552	5.88e-12	0.654522	0.121713	9.97e-12	26.4238	4.07741	0.253226
rs58164482	15	28422819	T	C	0.666486	0.0965396	5.06e-12	0.645619	0.125564	8.61e-12	31.1865	4.35961	0.22516
rs73362608	15	28427801	T	A	0.65773	0.0964364	9.08e-12	0.633753	0.12803	1.53e-11	33.4526	4.50806	0.211572
rs78980176	15	28433470	T	C	0.680853	0.0974414	2.8e-12	0.665922	0.118471	4.81e-12	23.4551	3.91927	0.270315
rs74400391	15	28434359	T	C	0.681082	0.0974204	2.73e-12	0.666673	0.117911	4.68e-12	22.9175	3.89193	0.273372
rs8030941	15	28439020	T	C	0.664611	0.0970226	7.38e-12	0.640628	0.127735	1.25e-11	32.4941	4.44405	0.217335
rs8031097	15	28439057	T	C	0.664811	0.0970282	7.3e-12	0.641105	0.127494	1.23e-11	32.2664	4.42911	0.218701
rs2525936	15	28441817	T	G	-0.636489	0.069297	4.12e-20	-0.636489	0.069297	9.01e-20	0	2.27726	0.516891
rs8041209	15	28443658	T	G	0.661803	0.0960221	5.49e-12	0.643982	0.120973	9.32e-12	27.4009	4.13228	0.24753
rs2238289	15	28453215	G	A	0.599142	0.0700619	1.21e-17	0.599142	0.0700619	2.49e-17	0	2.89005	0.40889
rs74950057	15	28455346	G	C	0.678738	0.0974158	3.23e-12	0.668582	0.113267	5.53e-12	18.0479	3.66068	0.300513
rs2525913	15	28457294	G	A	0.660867	0.0962514	6.6e-12	0.646081	0.118304	1.12e-11	24.6087	3.97924	0.263715
rs74417197	15	28460144	T	C	0.677996	0.0974229	3.42e-12	0.668007	0.113282	5.85e-12	18.0536	3.66093	0.300482
rs61460557	15	28460620	C	T	0.662428	0.0963822	6.29e-12	0.647674	0.118564	1.07e-11	24.6754	3.98276	0.263331
rs13379587	15	28463254	A	G	0.663944	0.0964784	5.91e-12	0.649309	0.118915	1e-11	24.87	3.99308	0.262212
rs8182028	15	28467935	C	T	0.675797	0.097279	3.73e-12	0.665487	0.113361	6.38e-12	18.351	3.67426	0.298854
rs8182077	15	28467970	A	G	0.67745	0.0973654	3.46e-12	0.667611	0.113019	5.91e-12	17.8557	3.65211	0.301563
rs3940272	15	28468723	G	T	-0.638294	0.0693619	3.5e-20	-0.638294	0.0693619	7.67e-20	0	2.37677	0.497974
rs73362658	15	28468893	A	G	0.662224	0.0963442	6.26e-12	0.647572	0.11841	1.06e-11	24.5614	3.97674	0.263986
rs76653853	15	28471197	C	T	0.668953	0.0967204	4.63e-12	0.657482	0.114922	7.89e-12	20.6079	3.77871	0.286372
rs111334430	15	28472398	A	G	0.670871	0.0968619	4.33e-12	0.659522	0.114951	7.38e-12	20.4326	3.77039	0.287349
rs8030709	15	28472485	T	C	0.656577	0.0958306	7.31e-12	0.641029	0.119921	1.23e-11	26.5658	4.08529	0.252401
rs79087600	15	28473794	C	T	0.668953	0.0967204	4.63e-12	0.657482	0.114922	7.89e-12	20.6079	3.77871	0.286372
rs76228202	15	28473961	T	C	0.670579	0.0967906	4.26e-12	0.658928	0.115207	7.27e-12	20.8211	3.78889	0.285181
rs75501824	15	28477353	T	G	0.671528	0.0967887	3.97e-12	0.659689	0.11531	6.78e-12	20.9282	3.79402	0.284583
rs3862443	15	28481196	A	G	0.642714	0.0970042	3.46e-11	0.637313	0.108073	5.67e-11	12.7189	3.43717	0.329003
rs12904397	15	28481303	C	G	0.675044	0.0971336	3.66e-12	0.664432	0.114602	6.26e-12	19.7766	3.73956	0.290996
rs78699119	15	28483001	C	T	0.668066	0.096678	4.84e-12	0.656599	0.115007	8.23e-12	20.7244	3.78427	0.285721
rs60025758	15	28484131	C	T	0.64958	0.09569	1.13e-11	0.63147	0.121856	1.9e-11	28.609	4.20221	0.24044
rs12595630	15	28486724	C	T	0.669591	0.0967154	4.41e-12	0.658092	0.114672	7.52e-12	20.3558	3.76675	0.287777
rs12592363	15	28487329	A	G	0.674104	0.0971338	3.92e-12	0.664215	0.112501	6.7e-12	17.6204	3.64168	0.302847
rs8028689	15	28488888	C	T	0.640421	0.0948912	1.49e-11	0.621431	0.122277	2.48e-11	29.8388	4.27587	0.233175
rs16950927	15	28490368	T	G	0.661815	0.0960708	5.63e-12	0.650445	0.114921	9.54e-12	21.2721	3.81059	0.282656
rs2240204	15	28494032	A	G	0.661091	0.0960255	5.8e-12	0.649628	0.114945	9.83e-12	21.3714	3.81541	0.282099
rs2240203	15	28494202	C	T	0.64073	0.0949659	1.51e-11	0.623118	0.121346	2.52e-11	28.8178	4.21454	0.23921
rs6497292	15	28496195	G	A	0.640902	0.0949561	1.48e-11	0.623342	0.121029	2.47e-11	28.5484	4.19865	0.240797
rs6497293	15	28496868	C	G	-0.635829	0.0692694	4.35e-20	-0.635829	0.0692694	9.5e-20	0	2.50359	0.474642
rs7163496	15	28497402	C	T	0.639512	0.0949428	1.63e-11	0.62196	0.120978	2.71e-11	28.5129	4.19656	0.241006
rs141460418	15	28499220	C	A	1.23283	0.235059	1.56e-07	1.23283	0.235059	2.15e-07	0	0.23987	0.886978
rs8036480	15	28499459	C	T	0.64098	0.0949637	1.48e-11	0.623473	0.120968	2.47e-11	28.4783	4.19453	0.24121
rs8036159	15	28499903	C	A	0.641788	0.0949541	1.39e-11	0.621771	0.12322	2.32e-11	30.5754	4.32124	0.228801
rs76654715	15	28501889	T	C	0.662277	0.0961004	5.52e-12	0.65109	0.114559	9.37e-12	20.8929	3.79233	0.28478
rs11631797	15	28502279	G	A	-0.636399	0.0692674	4.02e-20	-0.636399	0.0692674	8.79e-20	0	2.53552	0.468907
rs16950941	15	28502744	A	G	0.662567	0.0964018	6.29e-12	0.651552	0.114692	1.06e-11	20.5318	3.77509	0.286796
rs10162958	15	28507825	G	A	0.658084	0.0977013	1.63e-11	0.648071	0.112708	2.72e-11	16.7287	3.60268	0.307687
rs2240202	15	28510895	A	G	0.679153	0.0979788	4.16e-12	0.663483	0.121208	7.1e-12	25.4304	4.02309	0.258982
rs79097182	15	28511997	T	C	0.680356	0.098001	3.86e-12	0.66498	0.120749	6.59e-12	24.9519	3.99744	0.261741
rs916977	15	28513364	C	T	-0.622955	0.0661351	4.54e-21	-0.590459	0.0888628	9.68e-21	34.8423	4.60421	0.203181
rs2240201	15	28514280	G	C	0.672166	0.0971176	4.48e-12	0.65068	0.125751	7.63e-12	30.5864	4.32192	0.228736
rs8039195	15	28516084	T	C	-0.644552	0.0693499	1.48e-20	-0.644552	0.0693499	3.28e-20	0	1.72431	0.631544
rs2016277	15	28517969	G	A	0.663768	0.0970285	7.87e-12	0.641754	0.12718	1.33e-11	31.897	4.40509	0.220914
rs2016236	15	28518569	T	A	0.664922	0.0973578	8.51e-12	0.641447	0.127497	1.43e-11	31.8709	4.40341	0.22107
rs16950979	15	28520506	G	A	0.684272	0.0985252	3.78e-12	0.665542	0.123586	6.46e-12	27.1441	4.11772	0.24903
rs2346051	15	28522602	G	A	0.683952	0.0985149	3.85e-12	0.665318	0.123523	6.57e-12	27.0935	4.11486	0.249326
rs2346050	15	28522684	C	T	0.667387	0.0975019	7.65e-12	0.642687	0.128513	1.29e-11	32.6623	4.45516	0.216325
rs75973130	15	28524363	A	G	0.683966	0.0985159	3.85e-12	0.665337	0.123519	6.57e-12	27.0887	4.11459	0.249354
rs16950987	15	28526228	A	G	0.667516	0.0975019	7.58e-12	0.642879	0.128461	1.28e-11	32.6166	4.45214	0.2166
rs74940492	15	28529071	T	G	0.684801	0.0985621	3.71e-12	0.665506	0.124562	6.34e-12	28.0068	4.16706	0.243981
rs1667394	15	28530182	T	C	-0.634748	0.0655499	3.55e-22	-0.625131	0.0723516	8.13e-22	11.8911	3.40488	0.333311
rs12592730	15	28530359	A	G	0.681663	0.0987139	5e-12	0.660437	0.12667	8.51e-12	29.7735	4.27189	0.233562
rs16950993	15	28532120	G	A	0.666567	0.0976139	8.57e-12	0.639453	0.130982	1.44e-11	34.6238	4.58883	0.204503
rs77416688	15	28532228	A	T	0.676736	0.0986167	6.78e-12	0.652847	0.12961	1.15e-11	32.4402	4.44051	0.217658
rs58764974	15	28532302	T	G	0.678431	0.0986656	6.15e-12	0.654801	0.129177	1.04e-11	32.0232	4.41327	0.220158
rs1635168	15	28535266	C	A	-0.695382	0.094493	1.85e-13	-0.609036	0.193201	3.01e-13	70.3549	10.1197	0.0175755
rs58395411	15	28536119	G	C	0.663293	0.0987686	1.87e-11	0.593443	0.170208	3.11e-11	58.5921	7.245	0.0644856
rs76925859	15	28537015	G	T	0.661274	0.0987139	2.1e-11	0.591313	0.170529	3.48e-11	58.7688	7.27604	0.063601
rs1667390	15	28537701	T	C	-0.638445	0.0696996	5.19e-20	-0.60991	0.0919366	1.13e-19	32.9944	4.47724	0.21433
rs2346039	15	28538411	C	G	0.663241	0.0987686	1.88e-11	0.593453	0.170183	3.12e-11	58.5806	7.24299	0.0645433
rs12438302	15	28538616	A	G	0.444747	0.0903189	8.47e-07	0.416405	0.133276	9.77e-07	44.671	5.42211	0.143372
rs1635166	15	28539834	T	C	-0.632939	0.0693932	7.44e-20	-0.602023	0.0934975	1.62e-19	35.478	4.64958	0.19933
rs74853090	15	28541579	A	G	0.66245	0.0988026	2.02e-11	0.593816	0.169317	3.34e-11	58.1456	7.1677	0.0667403
rs79164713	15	28543630	A	C	0.664431	0.0988588	1.8e-11	0.596135	0.16921	3e-11	58.0618	7.15339	0.0671662
rs8023410	15	28543879	T	G	0.652813	0.0978	2.47e-11	0.584321	0.167165	4.08e-11	57.8037	7.10962	0.0684847
rs141538748	15	28549268	T	C	0.658491	0.0990748	3e-11	0.588474	0.172727	4.94e-11	59.4383	7.39614	0.0602881
rs61012457	15	78865694	G	C	0.228136	0.0568637	6.02e-05	0.153439	0.158356	9.55e-07	84.0038	18.7545	0.000307287
rs2456019	15	78868489	G	T	-0.228484	0.0568347	5.82e-05	-0.150825	0.160606	7.27e-07	84.4862	19.3377	0.000232782
rs495956	15	78869930	T	C	-0.227219	0.0567833	6.29e-05	-0.145622	0.164458	5.06e-07	85.26	20.3527	0.000143437
rs495090	15	78870003	G	A	-0.225057	0.0567832	7.39e-05	-0.142558	0.166734	4.56e-07	85.6715	20.9373	0.000108481
rs471889	15	78870235	C	T	-0.227105	0.0567812	6.34e-05	-0.145571	0.164406	5.13e-07	85.251	20.3404	0.000144288
rs692780	15	78876505	G	C	-0.228983	0.0567876	5.52e-05	-0.150941	0.160216	7.11e-07	84.4493	19.2917	0.000237938
rs11637635	15	78877150	G	A	-0.226962	0.0566729	6.21e-05	-0.150981	0.159603	8e-07	84.4153	19.2496	0.000242753
rs660652	15	78887832	G	A	-0.222522	0.0565084	8.22e-05	-0.141799	0.161342	8.91e-07	84.7755	19.7051	0.000195385
rs472054	15	78887994	G	A	-0.223282	0.0565116	7.78e-05	-0.14284	0.160758	9.01e-07	84.6591	19.5556	0.000209822
rs2067808	15	78911780	A	G	0.222304	0.0566782	8.77e-05	0.133264	0.162344	9.32e-07	84.8373	19.7853	0.000188048

## Sheet: Supp-Data-4
RSID	Chromosome	Position (hg19)	Non-effect Allele	Effect Allele	BETA_Fixed_Effects	SE_Fixed_Effects	PVALUE_Fixed_Effects	BETA_Random_Effects	SE_Random_Effects	PVALUE_Random_Effects	I_SQUARED	Cochran's Q	PVALUE_Cochran's_Q
rs80030016	16	88769213	G	A	-1.76633	0.314384	1.93e-08	-1.76633	0.314384	2.81e-08	0	1.17296	0.556282
rs75410747	16	88769758	A	G	-1.57505	0.302889	1.99e-07	-1.57505	0.302889	2.76e-07	0	1.46157	0.48153
rs116971855	16	88792251	G	T	-1.74461	0.311289	2.09e-08	-1.74461	0.311289	2.99e-08	0	0.440293	0.802401
rs74597321	16	88792529	A	G	-1.74732	0.311574	2.05e-08	-1.74732	0.311574	2.93e-08	0	0.415292	0.812494
rs117614496	16	88895529	T	C	-2.66917	0.350533	2.64e-14	-2.66917	0.350533	4.75e-14	0	0.226877	0.892759
rs150547406	16	88911971	G	A	-2.28123	0.277092	1.83e-16	-2.30232	0.301452	3.52e-16	10.0008	2.22224	0.32919
rs77282198	16	88916906	T	C	-2.32321	0.278421	7.17e-17	-2.35281	0.314051	1.4e-16	14.3163	2.33417	0.311273
rs79912986	16	88932375	A	G	-2.85844	0.32576	1.71e-18	-2.85844	0.32576	3.49e-18	0	1.53288	0.464665
rs76106755	16	88953787	T	C	-1.38122	0.194509	1.24e-12	-1.38122	0.194509	2.09e-12	0	1.36761	0.504692
rs117683343	16	88961057	T	C	-2.88918	0.320137	1.8e-19	-2.88918	0.320137	3.76e-19	0	1.53992	0.463032
rs118020612	16	88969135	G	A	-2.95465	0.320123	2.71e-20	-2.95465	0.320123	5.78e-20	0	1.10754	0.57478
rs117781438	16	88971658	T	C	-2.95868	0.319866	2.25e-20	-2.95868	0.319866	4.81e-20	0	1.18054	0.554176
rs116895175	16	88975898	A	G	-2.97502	0.320235	1.54e-20	-2.97502	0.320235	3.3e-20	0	1.36202	0.506105
rs542857381	16	88981377	T	C	-3.04249	0.328556	2.04e-20	-3.04249	0.328556	4.36e-20	0	0.984387	0.611284
rs117776753	16	89024614	T	C	-2.88723	0.320936	2.33e-19	-2.97743	0.390194	4.86e-19	21.5415	2.54912	0.279554
rs117882211	16	89062879	T	C	-3.367	0.334257	7.26e-24	-3.59873	0.535308	1.64e-23	51.6601	4.13737	0.126352
rs118010021	16	89065386	A	C	-3.40184	0.336246	4.64e-24	-3.64423	0.543261	1.03e-23	52.2864	4.19168	0.122967
rs369805468	16	89083136	T	C	-3.23927	0.335388	4.53e-22	-3.5912	0.643674	7.83e-22	64.1924	5.58541	0.0612553
rs112264279	16	89122369	A	G	-1.24066	0.239941	2.33e-07	-1.24066	0.239941	3.23e-07	0	1.05197	0.590974
rs140781627	16	89186518	A	G	-1.67342	0.309152	6.2e-08	-1.67342	0.309152	8.44e-08	0	1.6934	0.428827
rs113165822	16	89220880	A	C	-1.37942	0.263096	1.58e-07	-1.37942	0.263096	1.89e-07	0	0.30392	0.581435
rs117156175	16	89235401	T	C	-3.60952	0.338163	1.35e-26	-3.90541	0.612161	3.16e-26	59.5419	4.94338	0.084442
rs117382825	16	89262162	T	C	-3.56792	0.337224	3.68e-26	-3.75535	0.497355	8.88e-26	41.1362	3.39767	0.182896
rs117587601	16	89312578	T	A	-3.21174	0.318874	7.34e-24	-3.72561	0.728783	6.98e-24	72.8533	7.36738	0.0251301
rs7192878	16	89342733	A	G	-0.578776	0.11016	1.49e-07	-0.618299	0.144357	2.05e-07	33.5172	3.0083	0.222206
rs144104266	16	89345127	A	G	-3.49332	0.30172	5.33e-31	-3.77351	0.515435	1.23e-30	53.699	4.31956	0.115351
rs3102345	16	89369295	G	A	-0.534773	0.100723	1.1e-07	-0.529276	0.145751	1.53e-07	45.3455	3.65935	0.160466
rs3102346	16	89369627	G	A	-0.592735	0.0961931	7.19e-10	-0.586626	0.150811	1.08e-09	52.346	4.19692	0.122645
rs3102347	16	89369869	G	A	-0.618983	0.116769	1.15e-07	-0.618983	0.116769	1.6e-07	0	0.0032319	0.998385
rs3114913	16	89371407	A	G	-0.55935	0.0979068	1.11e-08	-0.566255	0.117626	1.55e-08	23.3616	2.60966	0.271219
rs2277907	16	89371953	T	G	-0.545671	0.0976699	2.31e-08	-0.552164	0.120407	3.2e-08	26.6198	2.72553	0.255952
rs62070784	16	89372046	C	G	-0.550169	0.0977981	1.85e-08	-0.555833	0.119368	2.73e-08	25.4574	2.68303	0.261449
rs3102357	16	89384555	T	G	0.789455	0.089665	1.31e-18	0.789455	0.089665	2.69e-18	0	0.315329	0.854136
rs2353032	16	89385510	C	T	0.843096	0.0914531	3e-20	0.843096	0.0914531	6.39e-20	0	0.999786	0.606596
rs73253776	16	89385582	C	T	-1.83466	0.153413	5.83e-33	-1.85722	0.190576	1.57e-32	25.9424	2.7006	0.259162
rs889574	16	89386808	G	A	0.523388	0.0942712	2.83e-08	0.533032	0.155204	3.76e-08	56.2496	4.57139	0.101703
rs1078578	16	89386934	A	G	0.525509	0.0943063	2.51e-08	0.534071	0.155244	3.42e-08	56.2706	4.57358	0.101592
rs1078577	16	89387088	G	A	0.526457	0.0942675	2.34e-08	0.535578	0.155054	3.24e-08	56.1823	4.56437	0.102061
rs889573	16	89437560	T	C	0.518735	0.0888557	5.28e-09	0.517611	0.0907244	7.56e-09	2.73478	2.05623	0.35768
rs3114863	16	89438667	C	G	0.609769	0.0917846	3.06e-11	0.58178	0.130532	4.67e-11	43.8603	3.56254	0.168424
rs74836424	16	89507330	T	C	-4.07171	0.241587	9.81e-64	-4.49641	0.562539	1.53e-63	72.3768	7.2403	0.0267786
rs4785669	16	89516155	C	T	0.616187	0.0979372	3.14e-10	0.616843	0.101644	4.78e-10	4.61934	2.09686	0.350487
rs2965946	16	89516612	C	T	0.60985	0.0979003	4.69e-10	0.610719	0.101386	7.08e-10	4.38608	2.09175	0.351385
rs2965949	16	89520452	G	A	0.625655	0.0982127	1.89e-10	0.62668	0.102634	2.9e-10	5.47013	2.11573	0.347196
rs2965955	16	89524923	C	T	0.699905	0.0978512	8.51e-13	0.699905	0.0978512	1.45e-12	0	1.71824	0.423535
rs74829481	16	89531309	T	C	-1.16794	0.231073	4.32e-07	-1.17443	0.236759	5.96e-07	3.39112	2.0702	0.35519
rs55637757	16	89535888	T	C	-2.30259	0.192272	4.76e-33	-2.60074	0.556397	1.06e-32	78.5095	4.65322	0.0309953
rs4785674	16	89536613	G	A	0.586064	0.0972602	1.68e-09	0.586064	0.0972602	2.47e-09	0	1.97087	0.373278
rs8052103	16	89541243	A	T	0.587511	0.0973229	1.57e-09	0.588179	0.0995863	2.31e-09	2.86721	2.05904	0.357179
rs2965960	16	89541795	A	G	0.591517	0.0975116	1.31e-09	0.591708	0.098213	1.93e-09	0.89311	2.01802	0.364579
rs4575535	16	89559297	G	A	0.609213	0.0979204	4.92e-10	0.61164	0.103799	7.43e-10	7.13315	2.15362	0.34068
rs4129126	16	89561475	C	A	0.630575	0.0984171	1.48e-10	0.631956	0.10311	2.29e-10	5.74482	2.1219	0.346127
rs151066671	16	89562654	C	G	-1.21867	0.234475	2.02e-07	-1.21867	0.234475	2.8e-07	0	1.89517	0.387676
rs12929292	16	89563130	C	A	0.614398	0.0970202	2.41e-10	0.627509	0.127977	3.69e-10	33.3359	3.00012	0.223117
rs148220939	16	89563871	G	C	-1.21988	0.234709	2.02e-07	-1.21988	0.234709	2.8e-07	0	1.99586	0.368642
rs4785573	16	89565403	G	A	0.642821	0.0988909	8.02e-11	0.642962	0.0995579	1.26e-10	0.837813	2.0169	0.364784
rs191414071	16	89568288	T	C	-3.363	0.46319	3.86e-13	-3.69187	0.723647	6.55e-13	47.8756	3.83697	0.146829
rs75746799	16	89572732	A	G	-4.0566	0.4087	3.22e-23	-4.0566	0.4087	7.33e-23	0	0.631961	0.729073
rs3809641	16	89574166	G	C	0.454662	0.0868927	1.67e-07	0.454662	0.0868927	2.3e-07	0	1.97999	0.371578
rs4499232	16	89576507	C	T	0.88792	0.094765	7.27e-21	0.88792	0.094765	1.57e-20	0	0.994945	0.608066
rs8043556	16	89580853	C	G	0.453132	0.0869709	1.89e-07	0.453132	0.0869709	2.61e-07	0	1.95431	0.376381
rs8043557	16	89580856	A	G	0.466318	0.0870293	8.41e-08	0.466318	0.0870293	1.17e-07	0	1.98041	0.3715
rs8043900	16	89581036	A	G	0.466131	0.087042	8.54e-08	0.466131	0.087042	1.19e-07	0	1.98228	0.371153
rs8050629	16	89581236	C	T	0.451619	0.0869583	2.06e-07	0.451619	0.0869583	2.86e-07	0	1.95959	0.375388
rs12596362	16	89582684	T	C	0.477215	0.0869271	4.02e-08	0.477215	0.0869271	5.68e-08	0	1.94597	0.377954
rs62070324	16	89583067	A	G	0.473881	0.0870123	5.15e-08	0.473976	0.0871913	6.99e-08	0.286512	2.00575	0.366824
rs62070325	16	89583189	T	C	0.477899	0.0869257	3.85e-08	0.477899	0.0869257	5.36e-08	0	1.99238	0.369284
rs62070326	16	89583578	A	G	0.474017	0.0869759	5.04e-08	0.474137	0.0872036	6.85e-08	0.364261	2.00731	0.366537
rs62070327	16	89583610	T	C	0.473577	0.0869971	5.22e-08	0.473757	0.0873374	7.08e-08	0.544256	2.01094	0.365872
rs8052076	16	89583809	T	C	0.472435	0.0869929	5.61e-08	0.47278	0.0876347	7.61e-08	1.02435	2.0207	0.364092
rs12050936	16	89585814	G	A	0.463503	0.0869973	9.94e-08	0.463503	0.0869973	1.37e-07	0	1.94123	0.378849
rs12924902	16	89586659	C	A	0.934852	0.095613	1.41e-22	0.934852	0.095613	3.16e-22	0	1.05718	0.589434
rs116918202	16	89587080	T	C	-1.73227	0.233602	1.21e-13	-1.94761	0.398305	1.91e-13	50.953	4.07773	0.130177
rs57505611	16	89587579	T	C	0.458396	0.0870093	1.38e-07	0.458396	0.0870093	1.91e-07	0	1.91502	0.383847
rs4785687	16	89588896	G	A	0.920125	0.0950224	3.55e-22	0.920125	0.0950224	7.91e-22	0	1.08695	0.580726
rs8060502	16	89589408	A	G	0.909161	0.0950007	1.07e-21	0.909161	0.0950007	2.35e-21	0	0.990873	0.609305
rs28643511	16	89590060	A	G	0.48155	0.0868531	2.95e-08	0.48155	0.0868531	3.9e-08	0	1.87033	0.392522
rs3803680	16	89590243	A	G	0.482042	0.0868257	2.83e-08	0.482042	0.0868257	3.77e-08	0	1.86547	0.393477
rs3803679	16	89590667	C	T	0.466969	0.0868582	7.61e-08	0.466969	0.0868582	1.04e-07	0	1.87989	0.390649
rs3935312	16	89592077	A	G	0.473782	0.0868357	4.87e-08	0.473782	0.0868357	6.69e-08	0	1.90053	0.386639
rs143743429	16	89592248	A	G	-3.40042	0.448681	3.49e-14	-3.56524	0.574854	6.24e-14	27.057	2.74187	0.25387
rs8063180	16	89594626	A	G	0.490343	0.0869859	1.73e-08	0.490343	0.0869859	2.57e-08	0	1.64853	0.438556
rs8043881	16	89594731	T	C	0.485786	0.0870643	2.41e-08	0.485786	0.0870643	3.31e-08	0	1.6934	0.428827
rs13336753	16	89595261	C	T	0.475525	0.0870611	4.71e-08	0.475525	0.0870611	6.52e-08	0	1.64828	0.438613
rs4785688	16	89595509	T	C	0.486235	0.0870482	2.33e-08	0.486235	0.0870482	3.22e-08	0	1.69457	0.428578
rs4785689	16	89595516	A	G	0.468984	0.0870436	7.13e-08	0.468984	0.0870436	9.66e-08	0	1.62235	0.444335
rs3803676	16	89596106	T	C	0.488105	0.0870575	2.06e-08	0.488105	0.0870575	2.96e-08	0	1.69781	0.427882
rs12448464	16	89596714	G	A	0.913301	0.0954349	1.07e-21	0.913301	0.0954349	2.36e-21	0	0.768767	0.68087
rs4785690	16	89597057	T	G	0.491303	0.0870651	1.67e-08	0.491303	0.0870651	2.47e-08	0	1.64588	0.43914
rs4785691	16	89597221	G	A	0.478726	0.0870401	3.8e-08	0.478726	0.0870401	5.26e-08	0	1.6173	0.445459
rs6500425	16	89597876	G	A	0.490062	0.0870543	1.81e-08	0.490062	0.0870543	2.68e-08	0	1.80867	0.404811
rs463701	16	89598760	G	A	0.474543	0.0870396	4.98e-08	0.474543	0.0870396	6.8e-08	0	1.87569	0.39147
rs595869	16	89599241	T	C	0.494985	0.0871115	1.33e-08	0.494985	0.0871115	1.89e-08	0	1.83996	0.398527
rs680716	16	89599352	T	G	0.49124	0.0871451	1.73e-08	0.491397	0.0874786	2.57e-08	0.534122	2.01074	0.365909
rs607006	16	89599355	A	G	0.489399	0.0871536	1.96e-08	0.489399	0.0871536	2.84e-08	0	1.97344	0.372797
rs2946630	16	89599530	G	A	0.474349	0.0870601	5.08e-08	0.474349	0.0870601	6.9e-08	0	1.86502	0.393565
rs2914460	16	89599600	C	T	0.479241	0.0871935	3.88e-08	0.479241	0.0871935	5.43e-08	0	1.83582	0.399353
rs2460455	16	89600177	T	A	0.491077	0.0870118	1.66e-08	0.491077	0.0870118	2.45e-08	0	1.77454	0.411779
rs463930	16	89600718	T	C	0.492253	0.0871539	1.62e-08	0.492253	0.0871539	2.37e-08	0	1.83747	0.399024
rs463181	16	89600802	C	T	0.491018	0.0871713	1.77e-08	0.491018	0.0871713	2.63e-08	0	1.84556	0.397412
rs390849	16	89601472	G	C	0.465036	0.0870783	9.27e-08	0.465036	0.0870783	1.29e-07	0	1.78788	0.409042
rs7184655	16	89601554	C	T	0.600172	0.1204	6.2e-07	0.600172	0.1204	7.52e-07	0	0.00437122	0.947286
rs12920340	16	89601765	T	A	-2.22164	0.188005	3.19e-32	-2.47725	0.501412	8.08e-32	75.3327	4.05396	0.044068
rs2434868	16	89602149	T	C	0.493739	0.0870786	1.43e-08	0.493739	0.0870786	2.07e-08	0	1.84906	0.396718
rs382745	16	89603586	G	A	0.466123	0.0870711	8.63e-08	0.466123	0.0870711	1.2e-07	0	1.83645	0.399227
rs432936	16	89604610	G	A	0.467745	0.0872007	8.14e-08	0.467745	0.0872007	1.13e-07	0	1.71584	0.424042
rs7193472	16	89605495	T	C	-0.4707	0.0872256	6.8e-08	-0.4707	0.0872256	9.25e-08	0	1.92306	0.382307
rs149638134	16	89607244	T	C	-1.36233	0.248166	4.03e-08	-1.36233	0.248166	5.69e-08	0	1.51561	0.468695
rs3751687	16	89607679	A	G	-0.468119	0.0872824	8.17e-08	-0.468119	0.0872824	1.13e-07	0	1.86446	0.393675
rs11642231	16	89608702	A	G	-0.897848	0.094867	2.96e-21	-0.897848	0.094867	6.44e-21	0	0.916866	0.632274
rs2434863	16	89610021	T	C	0.533588	0.10623	5.09e-07	0.533588	0.10623	7.02e-07	0	1.46124	0.48161
rs364343	16	89612638	A	G	0.573018	0.106448	7.32e-08	0.572806	0.107407	9.93e-08	1.30035	2.02635	0.363064
rs462464	16	89613037	A	G	0.57182	0.106459	7.82e-08	0.571626	0.107394	1.07e-07	1.2708	2.02574	0.363175
rs461405	16	89613233	C	A	0.564609	0.10616	1.05e-07	0.564608	0.106164	1.45e-07	0.00547384	2.00011	0.367859
rs462314	16	89613530	A	G	0.568923	0.106302	8.7e-08	0.568841	0.106563	1.21e-07	0.359199	2.00721	0.366556
rs80324518	16	89614534	T	C	-1.15322	0.175944	5.58e-11	-1.27088	0.33029	7.51e-11	62.643	5.35376	0.0687776
rs67643661	16	89615333	T	C	0.561126	0.111679	5.05e-07	0.561126	0.111679	6.96e-07	0	1.51566	0.468683
rs4325552	16	89615453	C	A	0.548026	0.110049	6.36e-07	0.548026	0.110049	8.74e-07	0	1.19072	0.551365
rs7359417	16	89616558	C	T	0.553624	0.110015	4.85e-07	0.553624	0.110015	6.68e-07	0	1.1749	0.555743
rs71396923	16	89616725	T	C	0.555645	0.109936	4.32e-07	0.555645	0.109936	5.97e-07	0	1.16565	0.55832
rs71396924	16	89616772	T	G	0.553071	0.110163	5.15e-07	0.553071	0.110163	7.11e-07	0	1.18567	0.552759
rs66845605	16	89616790	A	G	0.552889	0.110139	5.17e-07	0.552889	0.110139	7.13e-07	0	1.18784	0.552158
rs75687828	16	89618876	A	G	-1.17419	0.17788	4.08e-11	-1.29798	0.341764	5.25e-11	64.3124	5.60419	0.0606828
rs12919215	16	89622524	G	T	0.571429	0.108614	1.43e-07	0.571429	0.108614	1.99e-07	0	0.596986	0.741935
rs8044125	16	89624574	T	A	0.563954	0.110436	3.28e-07	0.563954	0.110436	4.51e-07	0	0.737464	0.691611
rs67689854	16	89625227	A	C	-2.22658	0.17347	1.04e-37	-2.34346	0.282868	2.99e-37	50.7182	4.0583	0.131447
rs174035	16	89627671	T	C	0.558777	0.108899	2.88e-07	0.549601	0.120334	3.96e-07	14.4605	2.3381	0.310662
rs3751691	16	89628381	T	C	0.572208	0.112329	3.51e-07	0.572208	0.112329	4.83e-07	0	1.11074	0.573859
rs3751690	16	89628621	G	A	0.586287	0.111466	1.44e-07	0.586287	0.111466	2e-07	0	0.972544	0.614914
rs885268	16	89628870	G	C	0.584808	0.11153	1.58e-07	0.584808	0.11153	2.16e-07	0	1.05673	0.589567
rs34414057	16	89629070	G	C	0.585477	0.111448	1.49e-07	0.585477	0.111448	2.07e-07	0	1.05695	0.589502
rs3211567	16	89629736	T	C	0.58921	0.111362	1.22e-07	0.58921	0.111362	1.69e-07	0	1.09729	0.577732
rs3211568	16	89629780	A	G	0.568572	0.110587	2.73e-07	0.568572	0.110587	3.75e-07	0	1.26579	0.531052
rs3211569	16	89629819	A	G	0.588952	0.111365	1.23e-07	0.588952	0.111365	1.72e-07	0	1.09379	0.578745
rs57775530	16	89629928	G	C	0.589521	0.111259	1.17e-07	0.589521	0.111259	1.62e-07	0	1.0996	0.577064
rs13380730	16	89630092	G	C	0.589997	0.11127	1.14e-07	0.589997	0.11127	1.59e-07	0	1.10918	0.574307
rs12709088	16	89630212	A	T	0.58916	0.111282	1.19e-07	0.58916	0.111282	1.66e-07	0	1.10633	0.575127
rs12709089	16	89630311	A	G	0.587587	0.111042	1.21e-07	0.587587	0.111042	1.69e-07	0	1.06797	0.586263
rs34434037	16	89631008	C	G	0.624553	0.115259	6e-08	0.624553	0.115259	8.13e-08	0	0.737932	0.691449
rs79878470	16	89631382	C	T	-1.16972	0.235097	6.51e-07	-1.16972	0.235097	8.94e-07	0	0.950407	0.621758
rs3751688	16	89634439	A	G	0.594276	0.11558	2.72e-07	0.594276	0.11558	3.75e-07	0	0.839273	0.657286
rs35857091	16	89634591	C	A	0.593907	0.115634	2.81e-07	0.593907	0.115634	3.86e-07	0	0.824343	0.662211
rs34537363	16	89635400	C	G	0.596507	0.115621	2.48e-07	0.596507	0.115621	3.44e-07	0	0.823972	0.662333
rs12924133	16	89638290	A	C	0.601728	0.115099	1.71e-07	0.601728	0.115099	2.35e-07	0	0.951576	0.621395
rs414998	16	89639226	G	C	0.667466	0.104319	1.57e-10	0.639723	0.1462	2.43e-10	43.4449	3.53638	0.170642
rs458526	16	89640267	G	A	0.689968	0.105083	5.17e-11	0.673832	0.132764	8.17e-11	31.3905	2.91505	0.232812
rs145590108	16	89641624	T	G	-1.78757	0.226414	2.9e-15	-2.1065	0.549825	2.12e-15	74.2594	7.76983	0.0205496
rs12933022	16	89643014	A	C	0.640082	0.114437	2.23e-08	0.640082	0.114437	3.09e-08	0	0.491628	0.782068
rs1078587	16	89643247	T	C	0.628269	0.114916	4.57e-08	0.628269	0.114916	6.37e-08	0	0.512381	0.773994
rs35264225	16	89643464	G	C	0.633122	0.115175	3.86e-08	0.633122	0.115175	5.4e-08	0	0.541652	0.762749
rs11859533	16	89643532	C	T	0.630119	0.115082	4.37e-08	0.630119	0.115082	6.12e-08	0	0.505454	0.77668
rs369230	16	89645437	T	G	1.73906	0.112185	3.38e-54	1.85856	0.215547	6.9e-54	65.6513	5.82263	0.0544041
rs7404704	16	89645846	T	C	1.17665	0.139567	3.43e-17	1.36468	0.356403	1.44e-17	79.2667	9.64632	0.00804134
rs74037226	16	89645895	T	C	-1.13994	0.167831	1.1e-11	-1.35883	0.414663	6.04e-12	76.7842	8.61481	0.0134684
rs7404644	16	89645957	C	G	1.1956	0.140971	2.23e-17	1.37428	0.350516	1.07e-17	78.3853	9.25295	0.00978919
rs34652781	16	89646023	T	C	0.700891	0.114865	1.05e-09	0.874124	0.280735	3.39e-10	77.8042	9.01071	0.0110497
rs173290	16	89646842	G	A	1.18966	0.142366	6.47e-17	1.35939	0.346672	3.27e-17	77.8682	9.03675	0.0109067
rs183040	16	89647676	T	C	0.591942	0.110573	8.63e-08	0.756048	0.287301	1.36e-08	81.3635	10.7316	0.00467372
rs181295	16	89647705	T	C	0.67661	0.116089	5.6e-09	0.80971	0.244483	3.48e-09	70.9665	6.88859	0.0319272
rs352936	16	89647951	C	G	1.22205	0.143764	1.89e-17	1.38949	0.346908	1.01e-17	77.5646	8.91447	0.0115944
rs76751818	16	89648281	T	C	-1.14425	0.169266	1.38e-11	-1.3539	0.410576	7.93e-12	76.2884	8.43468	0.0147378
rs352935	16	89648580	T	C	0.956254	0.135308	1.58e-12	0.956254	0.135308	2.66e-12	0	0.0130913	0.908907
rs440729	16	89649635	A	G	0.682358	0.11489	2.86e-09	0.845008	0.275962	9.59e-10	77.4165	8.85601	0.0119383
rs455868	16	89649675	A	G	0.650589	0.113324	9.42e-09	0.835863	0.293397	1.98e-09	80.1716	10.0865	0.00645266
rs408800	16	89650371	G	T	1.1975	0.144038	9.27e-17	1.36302	0.349797	4.49e-17	78.1299	9.14491	0.0103326
rs397564	16	89656163	G	A	-0.474574	0.0868546	4.66e-08	-0.474574	0.0868546	6.46e-08	0	0.0720659	0.964608
rs464349	16	89656251	C	T	-0.46688	0.0864192	6.57e-08	-0.46688	0.0864192	8.96e-08	0	0.0508773	0.974882
rs464274	16	89656631	G	A	-0.461338	0.0860659	8.31e-08	-0.461338	0.0860659	1.16e-07	0	0.0934738	0.954338
rs9708822	16	89658403	A	G	0.811398	0.111733	3.81e-13	0.811398	0.111733	6.57e-13	0	0.440339	0.802383
rs34395984	16	89659511	T	C	-4.0175	0.233764	3.37e-66	-4.44267	0.56734	3.82e-66	75.5027	8.16418	0.0168722
rs62068681	16	89660343	A	G	0.679258	0.134744	4.63e-07	0.679258	0.134744	6.38e-07	0	0.0352547	0.982527
rs59806584	16	89660509	G	A	-1.07445	0.161725	3.06e-11	-1.10834	0.210038	4.88e-11	31.6281	2.92518	0.231636
rs602001	16	89660511	G	C	0.809795	0.117035	4.54e-12	0.809795	0.117035	7.5e-12	0	0.440371	0.80237
rs461227	16	89662422	G	A	0.787412	0.111134	1.39e-12	0.787412	0.111134	2.34e-12	0	0.296194	0.862347
rs12447806	16	89662837	T	C	0.839804	0.168622	6.35e-07	0.839804	0.168622	8.72e-07	0	1.22461	0.542099
rs694285	16	89662990	C	T	0.791422	0.114279	4.35e-12	0.791422	0.114279	7.19e-12	0	0.117986	0.942713
rs659974	16	89663072	A	G	0.802674	0.114979	2.93e-12	0.802674	0.114979	4.88e-12	0	0.407137	0.815814
rs154658	16	89665747	C	T	0.847218	0.111101	2.43e-14	0.847218	0.111101	4.37e-14	0	0.527763	0.768065
rs8048760	16	89665905	G	C	0.798051	0.11629	6.76e-12	0.798051	0.11629	1.11e-11	0	0.458357	0.795187
rs164737	16	89666511	G	A	-0.653085	0.102908	2.21e-10	-0.651087	0.109803	3.38e-10	8.41805	2.18384	0.335572
rs62068684	16	89666961	T	C	0.776673	0.148695	1.76e-07	0.776673	0.148695	2.41e-07	0	0.412536	0.813615
rs154659	16	89667337	C	T	-0.577049	0.101959	1.52e-08	-0.577049	0.101959	2.22e-08	0	1.65954	0.43615
rs164739	16	89667699	G	C	-0.594107	0.101997	5.72e-09	-0.594107	0.101997	8.16e-09	0	0.944349	0.623645
rs12933774	16	89668295	A	G	-1.4924	0.14328	2.1e-25	-1.54244	0.208823	4.98e-25	40.9395	3.38636	0.183934
rs12935102	16	89668414	T	C	-2.93306	0.200287	1.47e-48	-3.10607	0.333223	4.78e-48	49.7033	3.9764	0.136942
rs62068700	16	89668511	A	G	0.892967	0.170141	1.53e-07	0.892967	0.170141	2.11e-07	0	1.66251	0.435501
rs164740	16	89668568	A	G	-1.08786	0.121219	2.85e-19	-1.08786	0.121219	5.92e-19	0	0.302328	0.859707
rs62068701	16	89669451	A	C	0.760067	0.119169	1.79e-10	0.760067	0.119169	2.76e-10	0	0.00729515	0.931934
rs1991508	16	89672155	T	C	-3.75543	0.227779	4.54e-61	-4.12142	0.498681	8.99e-61	68.4291	6.33496	0.0421097
rs8064126	16	89672812	A	T	0.970422	0.0960679	5.45e-24	0.970422	0.0960679	1.26e-23	0	1.26528	0.531188
rs56164821	16	89673076	A	G	0.969381	0.0960442	5.93e-24	0.969381	0.0960442	1.37e-23	0	1.25336	0.534364
rs62068703	16	89673135	C	T	0.969182	0.0960432	6.05e-24	0.969182	0.0960432	1.4e-23	0	1.22907	0.540893
rs78085008	16	89673609	A	G	0.78612	0.106607	1.66e-13	0.78612	0.106607	2.89e-13	0	0.258718	0.878658
rs73263339	16	89674575	T	C	0.781027	0.106221	1.94e-13	0.781027	0.106221	3.38e-13	0	0.251483	0.881843
rs8059821	16	89675068	G	T	0.452312	0.087296	2.2e-07	0.452312	0.087296	3.05e-07	0	1.04326	0.593552
rs4785697	16	89675182	G	C	2.50084	0.172641	1.49e-47	2.82318	0.43817	1.36e-47	77.7876	9.004	0.0110868
rs4785698	16	89675319	C	G	2.50878	0.17285	9.85e-48	2.829	0.436763	9.24e-48	77.6032	8.92986	0.0115055
rs34934239	16	89675579	A	G	-3.67992	0.216724	1.16e-64	-4.12502	0.560436	1.01e-64	77.7266	8.97933	0.0112244
rs725332	16	89676788	T	C	-1.02975	0.158518	8.24e-11	-1.0368	0.173553	1.29e-10	11.5385	2.26087	0.322892
rs61286271	16	89677398	T	C	0.786601	0.10685	1.82e-13	0.786601	0.10685	3.16e-13	0	0.22431	0.893906
rs7191697	16	89678165	A	G	-3.6602	0.215988	2.05e-64	-4.12789	0.576958	1.48e-64	78.9421	9.49764	0.00866192
rs7200366	16	89679266	C	A	-2.52277	0.17277	2.73e-48	-2.86958	0.455394	2.04e-48	79.1369	9.5863	0.00828631
rs35859096	16	89679501	G	C	0.791953	0.1063	9.32e-14	0.791953	0.1063	1.64e-13	0	0.467627	0.791509
rs16965867	16	89680868	T	C	0.784732	0.105066	8.08e-14	0.784732	0.105066	1.43e-13	0	0.421138	0.810123
rs71396932	16	89680977	T	C	0.788042	0.105155	6.67e-14	0.788042	0.105155	1.18e-13	0	0.457286	0.795612
rs455344	16	89681549	G	C	-0.58867	0.0880319	2.28e-11	-0.58867	0.0880319	3.65e-11	0	0.503084	0.777601
rs460105	16	89682006	C	T	0.516201	0.0878999	4.29e-09	0.518249	0.0913009	6.16e-09	5.26233	2.11109	0.348002
rs35078537	16	89682169	C	G	0.757971	0.109492	4.43e-12	0.757971	0.109492	7.33e-12	0	0.409471	0.814863
rs57856222	16	89682190	T	C	-3.54314	0.213371	6.35e-62	-4.01087	0.578588	3.87e-62	79.7996	9.90082	0.00708052
rs409170	16	89682350	G	A	-0.475551	0.0897012	1.15e-07	-0.475551	0.0897012	1.59e-07	0	0.00674965	0.996631
rs1968499	16	89683240	G	A	-2.67022	0.17838	1.17e-50	-3.01187	0.458851	9.74e-51	78.3828	9.25191	0.0097943
rs77110324	16	89683288	A	G	-3.95637	0.227918	1.69e-67	-4.53197	0.677625	5.63e-68	82.8499	11.6618	0.00293548
rs61408277	16	89685234	T	G	-3.64969	0.213193	1.07e-65	-4.08285	0.545171	1.02e-65	77.0534	8.71587	0.0128048
rs3764253	16	89686693	A	G	-3.6372	0.212667	1.41e-65	-4.07014	0.544276	1.35e-65	77.0725	8.72317	0.0127582
rs62068711	16	89687377	A	G	0.84408	0.116473	4.26e-13	0.84408	0.116473	7.33e-13	0	0.158628	0.92375
rs2280374	16	89687407	T	C	-3.62313	0.212392	3.01e-65	-4.07329	0.557672	2.49e-65	78.117	9.1395	0.0103605
rs79172130	16	89687812	A	G	-3.62547	0.212669	3.65e-65	-4.07381	0.556865	3.05e-65	78.0388	9.10699	0.0105304
rs62068712	16	89688617	G	A	0.843436	0.11614	3.81e-13	0.843436	0.11614	6.56e-13	0	0.187556	0.910485
rs62068713	16	89689786	T	C	0.860433	0.116344	1.41e-13	0.860433	0.116344	2.46e-13	0	0.229315	0.891671
rs4968054	16	89690079	T	C	-3.67965	0.213781	2.15e-66	-4.08553	0.523794	2.61e-66	75.1625	8.05232	0.0178427
rs154665	16	89690688	T	C	0.501706	0.0870398	8.21e-09	0.522006	0.109477	1.16e-08	30.1188	2.862	0.23907
rs75923656	16	89690990	C	T	-3.77599	0.219127	1.53e-66	-4.18302	0.529603	2e-66	74.5156	7.84794	0.0197624
rs79138604	16	89690991	A	G	-3.77853	0.219198	1.38e-66	-4.18255	0.527348	1.85e-66	74.3056	7.7838	0.0204066
rs34323930	16	89691045	T	C	-3.69677	0.215376	4.91e-66	-4.10164	0.524364	6.24e-66	74.8338	7.94715	0.0188061
rs258341	16	89691142	C	T	-0.511317	0.088621	7.94e-09	-0.511317	0.088621	1.12e-08	0	1.06101	0.588309
rs12930346	16	89691769	T	C	0.612568	0.0888236	5.33e-12	0.612568	0.0888236	8.78e-12	0	1.73553	0.419888
rs164741	16	89692298	G	A	1.30996	0.103893	1.89e-36	1.30996	0.103893	5.37e-36	0	1.76284	0.414194
rs116885385	16	89693057	A	C	-0.988159	0.160761	7.91e-10	-0.993137	0.169042	1.18e-09	5.96096	2.12678	0.345284
rs4248913	16	89693099	A	C	-3.6566	0.222929	1.83e-60	-3.95477	0.474415	4.8e-60	68.2311	6.29546	0.0429495
rs112233725	16	89693191	C	T	-4.06854	0.232798	2.16e-68	-4.49192	0.559969	2.93e-68	74.4769	7.83603	0.0198805
rs62068714	16	89693201	C	T	0.914689	0.178448	2.96e-07	0.914689	0.178448	4.07e-07	0	0.869126	0.647548
rs9673694	16	89694169	C	A	-0.672062	0.0983044	8.11e-12	-0.690643	0.177973	1.25e-11	64.0215	5.55888	0.0620732
rs2250598	16	89698070	T	C	0.474296	0.0874201	5.78e-08	0.486868	0.11463	7.82e-08	35.0319	3.07843	0.214549
rs11649482	16	89698078	G	A	0.847914	0.115516	2.13e-13	0.847914	0.115516	3.71e-13	0	0.940041	0.624989
rs2434858	16	89698283	G	A	0.473885	0.0874015	5.9e-08	0.485417	0.112732	7.96e-08	33.1343	2.99107	0.224129
rs420332	16	89698752	T	C	0.473007	0.0873912	6.21e-08	0.473007	0.0873912	8.46e-08	0	1.67442	0.432916
rs78961851	16	89698986	C	T	-1.01887	0.163767	4.92e-10	-1.05607	0.241277	7.43e-10	43.8179	3.55986	0.16865
rs4785581	16	89699664	A	C	0.457398	0.0874352	1.68e-07	0.458305	0.0899265	2.31e-07	3.89499	2.08106	0.353268
rs61217159	16	89700612	A	T	0.954776	0.184949	2.44e-07	0.954776	0.184949	3.38e-07	0	0.418849	0.811051
rs2460449	16	89700747	A	G	0.442876	0.0876068	4.3e-07	0.444395	0.0941141	5.94e-07	9.89118	2.21954	0.329635
rs2460448	16	89700881	A	G	0.468845	0.0874301	8.21e-08	0.469474	0.0894725	1.14e-07	3.19889	2.06609	0.355921
rs449882	16	89702124	G	C	0.43552	0.0874107	6.28e-07	0.43552	0.0874107	8.63e-07	0	1.92401	0.382127
rs2070992	16	89702620	C	G	0.982861	0.184789	1.04e-07	0.982861	0.184789	1.45e-07	0	0.154893	0.925477
rs2052868	16	89706992	T	C	-0.986805	0.11111	6.61e-19	-0.996286	0.147456	1.36e-18	35.0573	3.07964	0.21442
rs2052867	16	89707093	T	C	0.916426	0.139974	5.87e-11	0.916426	0.139974	9.24e-11	0	0.203387	0.903306
rs2139455	16	89707099	T	G	0.802081	0.126535	2.32e-10	0.802081	0.126535	3.55e-10	0	0.298445	0.861377
rs58290281	16	89707783	T	C	0.807413	0.126946	2.01e-10	0.807413	0.126946	3.1e-10	0	0.345708	0.84126
rs154656	16	89708003	A	T	0.503976	0.0866378	5.99e-09	0.503976	0.0866378	8.54e-09	0	1.09623	0.57804
rs12921177	16	89708037	A	G	-3.62646	0.206339	3.82e-69	-3.93096	0.442874	9.04e-69	68.1215	6.27382	0.0434167
rs154657	16	89708096	A	G	0.501735	0.086465	6.52e-09	0.501735	0.086465	9.28e-09	0	1.04657	0.592571
rs164749	16	89708224	G	T	0.524369	0.086332	1.25e-09	0.524369	0.086332	1.85e-09	0	1.03126	0.597125
rs77651727	16	89708267	T	C	-1.86256	0.22266	6.01e-17	-2.21139	0.567112	3.61e-17	76.2711	8.42852	0.0147832
rs164748	16	89708292	G	C	0.499068	0.0863724	7.56e-09	0.499068	0.0863724	1.07e-08	0	1.04772	0.59223
rs164747	16	89708680	G	T	0.499479	0.086417	7.48e-09	0.499479	0.086417	1.06e-08	0	1.03821	0.595054
rs164746	16	89709019	A	G	0.499679	0.086427	7.4e-09	0.499679	0.086427	1.05e-08	0	1.03793	0.595135
rs34656869	16	89709516	T	C	0.805738	0.134911	2.34e-09	0.805738	0.134911	3.41e-09	0	0.19781	0.905829
rs352939	16	89710378	A	G	0.505153	0.0863863	4.99e-09	0.505153	0.0863863	7.14e-09	0	0.872714	0.646387
rs460879	16	89712889	T	C	0.517963	0.0864597	2.09e-09	0.517963	0.0864597	3.05e-09	0	0.924822	0.629763
rs460984	16	89713174	T	C	0.489859	0.086538	1.51e-08	0.489859	0.086538	2.2e-08	0	0.816028	0.66497
rs2437957	16	89715648	A	G	0.492488	0.0866727	1.33e-08	0.492488	0.0866727	1.89e-08	0	0.90826	0.635
rs4785699	16	89716222	T	G	-1.12695	0.116168	2.99e-22	-1.15952	0.183432	6.66e-22	51.5571	4.12857	0.126909
rs2437955	16	89716275	A	C	0.495188	0.0867147	1.13e-08	0.495188	0.0867147	1.56e-08	0	0.884255	0.642668
rs35749174	16	89716493	A	G	-4.10374	0.223205	1.72e-75	-4.58976	0.604903	1.51e-75	79.1501	9.59235	0.00826128
rs645019	16	89716883	T	C	0.49422	0.0866622	1.18e-08	0.49422	0.0866622	1.65e-08	0	0.884966	0.642439
rs467357	16	89717397	G	A	0.494348	0.0866816	1.18e-08	0.494348	0.0866816	1.64e-08	0	0.886318	0.642005
rs11643471	16	89717560	A	T	0.788722	0.134261	4.24e-09	0.788722	0.134261	6.09e-09	0	0.147748	0.928789
rs2162944	16	89717670	C	G	1.01306	0.155646	7.58e-11	1.01306	0.155646	1.19e-10	0	0.172989	0.917141
rs407863	16	89717711	A	G	0.494662	0.0866766	1.15e-08	0.494662	0.0866766	1.6e-08	0	0.884611	0.642553
rs139835877	16	89717744	G	A	-1.28128	0.176958	4.47e-13	-1.32461	0.345253	6.57e-13	66.4973	5.96968	0.0505477
rs258337	16	89720710	A	T	0.870629	0.0895826	2.51e-22	0.870629	0.0895826	5.6e-22	0	0.914851	0.632911
rs35850949	16	89720724	A	C	-4.08461	0.222806	4.55e-75	-4.57795	0.610122	3.74e-75	79.5512	9.78052	0.00751946
rs258336	16	89720831	G	T	0.865675	0.0896005	4.39e-22	0.865675	0.0896005	9.76e-22	0	0.918763	0.631674
rs258335	16	89720944	A	G	0.865634	0.0896049	4.43e-22	0.865634	0.0896049	9.85e-22	0	0.916625	0.63235
rs258334	16	89721129	T	A	0.87042	0.089586	2.58e-22	0.87042	0.089586	5.75e-22	0	0.909709	0.63454
rs113974432	16	89721135	C	G	-3.56982	0.204989	6.39e-68	-3.87871	0.457469	1.43e-67	70.7006	6.82609	0.0329408
rs34878706	16	89723870	A	G	-3.56492	0.204927	8.85e-68	-3.87858	0.461366	1.92e-67	71.1907	6.94221	0.0310827
rs35415928	16	89724268	T	C	-3.56405	0.205017	1.09e-67	-3.87832	0.461986	2.35e-67	71.2581	6.95849	0.0308307
rs154663	16	89726035	C	T	-1.00097	0.157	1.82e-10	-1.00097	0.157	2.81e-10	0	0.183467	0.912348
rs7188458	16	89726484	A	G	-0.889988	0.0899093	4.22e-23	-0.889988	0.0899093	9.57e-23	0	1.56818	0.456534
rs71396950	16	89726550	A	G	-4.09874	0.223445	3.73e-75	-4.59145	0.610831	3.11e-75	79.4903	9.75149	0.0076294
rs71396951	16	89726593	C	G	-4.09508	0.223255	3.78e-75	-4.57564	0.6007	3.44e-75	78.9014	9.4793	0.0087417
rs258332	16	89727683	A	G	0.506073	0.0868015	5.53e-09	0.506073	0.0868015	7.9e-09	0	1.6092	0.447268
rs34526810	16	89728475	A	G	-3.54078	0.204818	5.85e-67	-3.84698	0.455558	1.3e-66	70.6583	6.81624	0.0331033
rs258331	16	89728620	T	G	-0.989323	0.156235	2.42e-10	-0.989323	0.156235	3.7e-10	0	0.151468	0.927063
rs2010623	16	89729025	G	A	-0.849239	0.0891463	1.63e-21	-0.849239	0.0891463	3.57e-21	0	1.75731	0.415341
rs11645271	16	89729125	T	G	-0.869073	0.0893994	2.45e-22	-0.869073	0.0893994	5.47e-22	0	1.79496	0.407595
rs11640702	16	89729169	G	A	-0.868564	0.0894027	2.6e-22	-0.868564	0.0894027	5.8e-22	0	1.79122	0.408358
rs187283	16	89729336	G	A	1.2676	0.125421	5.16e-24	1.28494	0.162023	1.19e-23	30.9925	2.89824	0.234777
rs258330	16	89729574	G	T	0.497219	0.086775	1e-08	0.497219	0.086775	1.43e-08	0	1.69791	0.427861
rs258329	16	89729738	A	G	1.25906	0.125086	7.84e-24	1.2761	0.163033	1.81e-23	32.094	2.94525	0.229323
rs4785701	16	89729844	G	C	-0.858668	0.0891245	5.72e-22	-0.858668	0.0891245	1.27e-21	0	1.67005	0.433864
rs258328	16	89730314	T	C	0.486802	0.086638	1.92e-08	0.486802	0.086638	2.81e-08	0	1.55177	0.460297
rs459920	16	89730827	C	T	0.494455	0.0865752	1.12e-08	0.494455	0.0865752	1.56e-08	0	1.58158	0.453487
rs166297	16	89731185	G	A	-0.991204	0.157632	3.21e-10	-0.991204	0.157632	4.89e-10	0	0.152741	0.926473
rs258319	16	89732024	T	A	0.493981	0.0865949	1.17e-08	0.493981	0.0865949	1.63e-08	0	1.59079	0.451403
rs258318	16	89732050	C	T	-0.988595	0.157241	3.23e-10	-0.988595	0.157241	4.92e-10	0	0.153776	0.925994
rs258317	16	89732238	T	C	0.511471	0.0866162	3.53e-09	0.511471	0.0866162	5.09e-09	0	1.60814	0.447503
rs8062346	16	89732668	A	G	0.987727	0.157727	3.79e-10	0.987727	0.157727	5.76e-10	0	0.159403	0.923392
rs4785702	16	89733206	A	G	-3.53145	0.204314	6.17e-67	-3.85186	0.461661	1.24e-66	71.5026	7.01819	0.0299239
rs258316	16	89733424	T	C	1.15976	0.121241	1.11e-21	1.20299	0.203065	2.45e-21	57.0825	4.6601	0.0972908
rs464586	16	89734088	G	A	1.15978	0.121013	9.34e-22	1.19834	0.197333	2.06e-21	54.7549	4.42037	0.109681
rs460319	16	89734093	T	G	-0.947178	0.149105	2.12e-10	-0.947178	0.149105	3.25e-10	0	1.39227	0.498508
rs117418297	16	89735071	T	C	-1.34566	0.180551	9.12e-14	-1.40252	0.325498	1.59e-13	60.2329	5.02928	0.0808918
rs59863025	16	89735072	A	G	0.780854	0.134498	6.41e-09	0.780854	0.134498	9.12e-09	0	0.374272	0.829331
rs35063026	16	89736157	T	C	-3.87158	0.222875	1.37e-67	-4.2509	0.676859	8.59e-68	83.5235	12.1385	0.00231288
rs2434871	16	89736352	C	G	-0.989951	0.109573	1.65e-19	-0.989951	0.109573	3.44e-19	0	1.70377	0.42661
rs12445808	16	89739850	G	C	-0.465568	0.0954563	1.08e-06	-0.515919	0.200412	9.87e-07	72.6872	7.32258	0.0256994
rs467035	16	89740285	G	C	0.482277	0.0871039	3.08e-08	0.494746	0.109159	4.07e-08	29.9784	2.85626	0.239757
rs2115401	16	89740609	C	T	-0.49889	0.0870295	9.9e-09	-0.511204	0.110853	1.41e-08	31.8255	2.93365	0.230657
rs382045	16	89741019	T	C	0.481685	0.0870352	3.12e-08	0.492062	0.108346	4.13e-08	29.174	2.82382	0.243677
rs12596604	16	89741151	C	T	0.978557	0.108992	2.75e-19	0.978557	0.108992	5.72e-19	0	1.4271	0.489903
rs59839010	16	89741285	C	T	0.979336	0.109028	2.65e-19	0.979336	0.109028	5.51e-19	0	1.49125	0.474437
rs12918773	16	89741403	A	G	-3.52801	0.204538	1.14e-66	-3.85963	0.474851	2.15e-66	72.88	7.37462	0.0250392
rs12443954	16	89741496	G	A	0.980626	0.109047	2.41e-19	0.980626	0.109047	5.02e-19	0	1.47156	0.479131
rs12446791	16	89741527	G	C	0.978221	0.109031	2.91e-19	0.978221	0.109031	6.05e-19	0	1.40815	0.494567
rs12445225	16	89741790	G	T	0.976534	0.108981	3.23e-19	0.976534	0.108981	6.7e-19	0	1.45336	0.483512
rs12444609	16	89741909	G	A	0.977218	0.108998	3.09e-19	0.977218	0.108998	6.41e-19	0	1.42827	0.489615
rs60990680	16	89742430	A	G	0.978087	0.109033	2.95e-19	0.978087	0.109033	6.13e-19	0	1.44625	0.485233
rs34404057	16	89742547	A	G	0.466548	0.0872705	8.99e-08	0.477413	0.108699	1.25e-07	29.2095	2.82524	0.243505
rs35414122	16	89742979	G	A	-3.4549	0.201441	6.18e-66	-3.7605	0.45361	1.34e-65	71.342	6.97886	0.0305182
rs57364768	16	89743000	A	G	0.97224	0.109181	5.34e-19	0.97224	0.109181	1.1e-18	0	1.41725	0.49232
rs437625	16	89743219	A	G	0.483695	0.0869943	2.7e-08	0.495255	0.109964	3.63e-08	31.0273	2.8997	0.234606
rs9673945	16	89744756	A	G	0.709188	0.127695	2.8e-08	0.713787	0.161663	3.73e-08	29.4376	2.83437	0.242395
rs12922197	16	89744809	C	G	-3.51962	0.203582	5.74e-67	-3.84668	0.470315	1.12e-66	72.5462	7.28497	0.0261872
rs11641469	16	89745421	G	A	1.09801	0.0996229	3e-28	1.09353	0.105625	7.52e-28	7.78427	2.16883	0.3381
rs62067107	16	89745995	C	T	1.10567	0.0996246	1.28e-28	1.09976	0.107378	3.22e-28	9.97602	2.22163	0.32929
rs68092778	16	89746237	G	A	1.09946	0.0996088	2.51e-28	1.09407	0.107077	6.3e-28	9.60656	2.21255	0.330789
rs417323	16	89746277	G	T	0.49691	0.0867184	1e-08	0.508981	0.109893	1.43e-08	31.38	2.9146	0.232864
rs12929965	16	89746435	G	A	0.49666	0.08683	1.07e-08	0.509245	0.110695	1.51e-08	32.0391	2.94287	0.229596
rs62067108	16	89746522	G	C	0.959975	0.152035	2.72e-10	0.959975	0.152035	4.15e-10	0	1.59788	0.449805
rs2377233	16	89746902	C	G	-0.964103	0.150339	1.43e-10	-0.964103	0.150339	2.21e-10	0	1.6059	0.448006
rs62067109	16	89747144	C	T	0.958627	0.150827	2.07e-10	0.958627	0.150827	3.19e-10	0	1.57901	0.45407
rs9939860	16	89747259	C	G	-0.877667	0.0892104	7.71e-23	-0.877667	0.0892104	1.74e-22	0	1.51654	0.468476
rs12598543	16	89747781	G	A	0.965047	0.150931	1.62e-10	0.965047	0.150931	2.5e-10	0	1.63149	0.44231
rs11645553	16	89747878	G	A	0.926048	0.150697	7.99e-10	0.926048	0.150697	1.19e-09	0	0.0303935	0.984918
rs60601085	16	89747907	C	T	0.964607	0.150926	1.65e-10	0.964607	0.150926	2.54e-10	0	1.63287	0.442006
rs56858519	16	89748037	C	T	0.964791	0.152307	2.38e-10	0.964791	0.152307	3.65e-10	0	1.61781	0.445344
rs60220118	16	89748403	A	G	0.974193	0.154766	3.08e-10	0.974193	0.154766	4.7e-10	0	1.21548	0.544579
rs57276429	16	89748430	T	C	0.967377	0.151613	1.76e-10	0.967377	0.151613	2.72e-10	0	1.65122	0.437967
rs12924572	16	89748736	A	G	-0.867179	0.0892618	2.6e-22	-0.867179	0.0892618	5.81e-22	0	1.27341	0.529033
rs648548	16	89749436	G	C	0.499555	0.0874808	1.13e-08	0.503959	0.0955114	1.57e-08	12.0679	2.27448	0.320702
rs464873	16	89750672	C	T	0.520532	0.0874675	2.66e-09	0.520714	0.0881459	3.87e-09	1.06994	2.02163	0.363922
rs3794638	16	89753436	A	C	0.790312	0.131674	1.95e-09	0.788316	0.147189	2.85e-09	15.0203	2.3535	0.308279
rs12924138	16	89754444	T	G	-0.804675	0.0891992	1.86e-19	-0.804687	0.0895161	3.89e-19	0.461632	2.00928	0.366177
rs258323	16	89754694	C	G	0.58702	0.101376	7.02e-09	0.619594	0.146077	9.96e-09	39.7726	1.66038	0.197553
rs2075880	16	89755216	G	A	-0.805092	0.0893192	1.99e-19	-0.806816	0.10056	4.16e-19	15.377	2.36342	0.306753
rs258322	16	89755903	G	A	3.19035	0.190986	1.21e-62	3.5208	0.449586	2.11e-62	73.0821	7.43	0.0243555
rs164744	16	89756768	G	T	0.783495	0.0891884	1.57e-18	0.783495	0.0891884	3.2e-18	0	1.8524	0.396056
rs164742	16	89757725	G	A	0.799036	0.0894028	3.98e-19	0.799036	0.0894028	8.24e-19	0	1.85495	0.395552
rs8404	16	89762647	C	T	-1.30272	0.176585	1.62e-13	-1.29709	0.32218	2.82e-13	62.4101	5.32058	0.0699279
rs35432452	16	89765046	G	C	0.99443	0.148175	1.93e-11	0.99443	0.148175	3.11e-11	0	0.0118528	0.913305
rs34265416	16	89769725	A	C	-3.40575	0.198269	3.92e-66	-3.68883	0.427115	9.93e-66	68.6465	6.37888	0.041195
rs149082870	16	89772265	A	G	0.858003	0.153376	2.22e-08	0.858003	0.153376	3.08e-08	0	0.170461	0.918301
rs2016968	16	89772906	G	C	-0.511667	0.0885496	7.55e-09	-0.511667	0.0885496	1.07e-08	0	0.491349	0.782177
rs1110331	16	89774396	A	G	-0.67612	0.0882146	1.8e-14	-0.67612	0.0882146	3.24e-14	0	0.0883858	0.956769
rs72807526	16	89775946	G	A	0.633093	0.0886022	8.98e-13	0.633093	0.0886022	1.53e-12	0	0.0992027	0.951609
rs34133162	16	89780672	A	G	-1.5675	0.127895	1.56e-34	-1.59778	0.182048	4.3e-34	41.2838	3.40621	0.182117
rs34714188	16	89781756	A	T	-4.25958	0.225493	1.38e-79	-4.72174	0.5801	1.5e-79	77.2442	8.78896	0.0123453
rs57119673	16	89784992	G	A	-1.03766	0.106913	2.85e-22	-1.03766	0.106913	6.36e-22	0	0.0520211	0.819583
rs113661672	16	89785242	T	C	0.616184	0.0884108	3.18e-12	0.616184	0.0884108	5.29e-12	0	0.246831	0.883896
rs117849137	16	89786691	T	C	1.09182	0.206697	1.28e-07	1.09182	0.206697	1.79e-07	0	0.532818	0.766126
rs56283750	16	89786761	T	C	0.66858	0.0939574	1.11e-12	0.671434	0.101296	1.88e-12	9.75731	2.21625	0.330178
rs3809646	16	89786855	T	C	-0.617344	0.0883883	2.86e-12	-0.617344	0.0883883	4.76e-12	0	0.256913	0.879452
rs4785589	16	89787040	T	C	0.614972	0.0883884	3.46e-12	0.614972	0.0883884	5.75e-12	0	0.26523	0.875802
rs116853582	16	89788768	A	T	-0.87401	0.141143	5.93e-10	-0.891587	0.299524	5.35e-10	73.0284	7.41522	0.0245361
rs8056353	16	89789311	A	G	-0.700809	0.120924	6.81e-09	-0.590158	0.329039	8.44e-10	84.6629	13.0403	0.00147344
rs6500437	16	89789898	C	T	-0.688544	0.0975853	1.72e-12	-0.699459	0.12029	2.88e-12	26.0386	2.70411	0.258708
rs4785590	16	89790167	C	G	0.725811	0.0888039	3e-16	0.725811	0.0888039	5.74e-16	0	1.08047	0.58261
rs56048434	16	89790297	T	C	-0.704435	0.120988	5.8e-09	-0.59305	0.331571	6.67e-10	84.8918	13.2378	0.00133488
rs7189711	16	89791020	G	A	-0.714101	0.0976467	2.61e-13	-0.726149	0.12144	4.53e-13	26.7579	2.73067	0.255295
rs12924124	16	89791126	T	C	-4.28539	0.226034	3.72e-80	-4.72651	0.564219	4.7e-80	76.0091	8.3365	0.0154793
rs35026726	16	89791279	T	C	-4.28051	0.226243	7.81e-80	-4.72355	0.566438	9.65e-80	76.1897	8.39972	0.0149977
rs137971708	16	89791597	A	G	-0.698154	0.120535	6.95e-09	-0.588466	0.327778	8.77e-10	84.6142	12.999	0.00150421
rs8059398	16	89792228	C	T	0.776562	0.0883533	1.51e-18	0.776562	0.0883533	3.07e-18	0	0.920588	0.631098
rs12051515	16	89792491	A	T	-0.693864	0.0974859	1.1e-12	-0.703402	0.11694	1.86e-12	22.6124	2.58439	0.274667
rs8049197	16	89792827	A	C	0.709133	0.120028	3.46e-09	0.61863	0.320614	5.4e-10	84.0247	12.5193	0.00191188
rs12925026	16	89792856	T	C	-4.27815	0.22616	8.35e-80	-4.7194	0.565054	1.04e-79	76.1015	8.36873	0.0152318
rs8048331	16	89793042	T	G	0.718474	0.0890572	7.17e-16	0.718474	0.0890572	1.36e-15	0	1.12475	0.569854
rs9934785	16	89793115	A	G	0.715562	0.0890282	9.17e-16	0.715562	0.0890282	1.73e-15	0	1.0958	0.578163
rs72807539	16	89794051	A	G	-0.711607	0.121737	5.05e-09	-0.602201	0.356092	2.75e-10	86.8031	15.1551	0.000511823
rs72807540	16	89794052	A	C	-0.710267	0.121653	5.27e-09	-0.601168	0.355541	2.9e-10	86.7735	15.1211	0.000520584
rs9941108	16	89794932	T	C	-0.692863	0.0984337	1.94e-12	-0.703549	0.124905	3.25e-12	29.9082	2.8534	0.2401
rs9941129	16	89794994	T	C	-0.714545	0.103967	6.29e-12	-0.700425	0.12377	1.03e-11	20.1884	1.25295	0.26299
rs55729849	16	89795144	A	G	-0.740322	0.122448	1.48e-09	-0.637251	0.350063	1.11e-10	86.1446	14.4349	0.000733688
rs79139787	16	89795360	T	C	-4.54016	0.248884	2.39e-74	-5.07576	0.678482	2.24e-74	79.4623	9.73818	0.00768035
rs11640734	16	89795797	G	C	0.748203	0.149631	5.72e-07	0.748203	0.149631	7.85e-07	0	0.0281991	0.985999
rs34120897	16	89795813	C	A	0.76807	0.144405	1.04e-07	0.76807	0.144405	1.45e-07	0	0.207447	0.901475
rs7185737	16	89796010	A	G	-0.840918	0.155097	5.9e-08	-0.840918	0.155097	7.97e-08	0	1.18531	0.552858
rs4785708	16	89796569	T	C	0.773138	0.0884228	2.26e-18	0.772562	0.0894778	4.58e-18	1.66901	2.03395	0.361688
rs4785709	16	89796665	A	G	0.695374	0.0892175	6.48e-15	0.695374	0.0892175	1.19e-14	0	1.34653	0.51004
rs4785710	16	89796756	T	C	0.759811	0.0888012	1.17e-17	0.759811	0.0888012	2.32e-17	0	1.33581	0.512782
rs12709092	16	89797337	G	C	-0.829465	0.150401	3.49e-08	-0.829465	0.150401	4.77e-08	0	0.436564	0.803899
rs4785591	16	89797513	T	C	-0.830519	0.104198	1.58e-15	-0.840066	0.128509	2.95e-15	27.3846	2.75424	0.252305
rs4785592	16	89797515	C	G	-0.829473	0.10416	1.67e-15	-0.838987	0.128298	3.13e-15	27.2261	2.74824	0.253062
rs4785711	16	89797946	G	C	-0.789999	0.101111	5.58e-15	-0.795769	0.115261	1.02e-14	17.2144	2.41588	0.298812
rs4785712	16	89797954	G	C	-0.790178	0.101129	5.56e-15	-0.796179	0.115661	1.02e-14	17.6317	2.42812	0.296989
rs4785713	16	89798098	G	C	-0.793249	0.101505	5.5e-15	-0.800927	0.120506	1.01e-14	22.4282	2.57826	0.275511
rs4785714	16	89798404	A	C	0.793757	0.0894616	7.15e-19	0.793757	0.0894616	1.47e-18	0	1.87483	0.391638
rs7206546	16	89799079	T	C	0.7886	0.0894342	1.17e-18	0.7886	0.0894342	2.39e-18	0	1.88698	0.389266
rs4785715	16	89800135	G	A	0.665258	0.0955388	3.33e-12	0.685375	0.135168	5.53e-12	42.4168	3.47323	0.176115
rs9935559	16	89800529	T	C	0.773747	0.0886374	2.56e-18	0.773747	0.0886374	5.19e-18	0	1.20105	0.548523
rs4785716	16	89801127	C	T	-0.774938	0.0888182	2.66e-18	-0.774938	0.0888182	5.39e-18	0	1.53823	0.463423
rs4785717	16	89801133	G	A	-0.777853	0.0888606	2.07e-18	-0.777853	0.0888606	4.2e-18	0	1.41333	0.493287
rs72807546	16	89801569	T	C	-0.756621	0.124502	1.22e-09	-0.642277	0.368005	5.76e-11	87.1503	15.5646	0.000417049
rs2077001	16	89802090	A	G	-0.741594	0.0883152	4.58e-17	-0.741594	0.0883152	8.96e-17	0	1.99981	0.367915
rs8054492	16	89802719	A	G	-1.77765	0.135702	3.31e-39	-1.78399	0.147779	9.71e-39	10.5032	2.23472	0.327143
rs2003522	16	89803286	G	C	-0.61992	0.0961206	1.12e-10	-0.640321	0.130456	1.75e-10	37.1728	3.18334	0.203586
rs2077155	16	89803670	G	A	-0.690368	0.0889666	8.5e-15	-0.690368	0.0889666	1.55e-14	0	1.20992	0.546095
rs1961556	16	89803762	G	C	-0.623137	0.0962025	9.33e-11	-0.644677	0.131928	1.46e-10	38.2927	3.24111	0.197789
rs1800359	16	89805261	G	A	-0.708959	0.0889349	1.57e-15	-0.708959	0.0889349	2.93e-15	0	1.4234	0.490809
rs11076618	16	89807705	C	T	-0.718978	0.0888438	5.84e-16	-0.718978	0.0888438	1.11e-15	0	1.26829	0.530388
rs12445480	16	89810186	A	G	-0.620206	0.0955867	8.67e-11	-0.639162	0.126072	1.36e-10	33.9901	3.02985	0.219825
rs12445695	16	89810337	T	C	-0.619594	0.0955564	8.93e-11	-0.638242	0.124926	1.4e-10	33.0119	2.9856	0.224742
rs6500440	16	89810823	C	T	-0.690149	0.0893511	1.13e-14	-0.690149	0.0893511	2.05e-14	0	1.43552	0.487845
rs4785718	16	89811796	C	T	-0.620443	0.0955798	8.51e-11	-0.642355	0.129144	1.33e-10	36.6783	3.15847	0.206132
rs72807553	16	89812299	T	C	-0.756083	0.125001	1.46e-09	-0.643189	0.379104	4.9e-11	87.7888	16.3784	0.000277638
rs45524337	16	89812778	A	G	-0.744944	0.124581	2.24e-09	-0.63122	0.376922	7.72e-11	87.7248	16.293	0.000289751
rs34019730	16	89812930	A	G	-1.47816	0.184273	1.04e-15	-1.5415	0.430822	8.24e-16	76.9415	8.6736	0.0130783
rs2011925	16	89814064	G	T	-0.715838	0.0888458	7.81e-16	-0.715838	0.0888458	1.47e-15	0	1.0088	0.603867
rs8058895	16	89814807	C	T	-0.730885	0.12313	2.92e-09	-0.609763	0.373638	9.31e-11	87.8394	16.4466	0.000268334
rs2011877	16	89814818	A	T	-0.635711	0.0954184	2.69e-11	-0.654023	0.130264	4.31e-11	37.9044	3.22084	0.199803
rs2011877	16	89814818	G	T	-0.635711	0.0954184	2.69e-11	-0.654023	0.130264	4.31e-11	37.9044	3.22084	0.199803
rs1800347	16	89815049	C	T	-1.61171	0.226046	1e-12	-1.67896	0.289063	1.69e-12	31.5358	2.92123	0.232093
rs1800345	16	89815217	T	C	-0.618906	0.0956095	9.59e-11	-0.64798	0.137179	1.5e-10	42.9705	3.50696	0.17317
rs8044026	16	89815799	C	T	-0.637848	0.0956357	2.57e-11	-0.659555	0.138967	4.11e-11	44.354	3.59415	0.165783
rs2377043	16	89817777	T	G	-0.605994	0.0945355	1.45e-10	-0.63326	0.15595	2.25e-10	56.201	4.56631	0.101962
rs3743861	16	89818340	C	G	-1.04326	0.0926667	2.11e-29	-1.04326	0.0926667	5.39e-29	0	0.499315	0.779068
rs3743860	16	89818491	C	T	-1.04015	0.0924888	2.42e-29	-1.04015	0.0924888	6.17e-29	0	0.524998	0.769127
rs12931267	16	89818732	G	C	-4.2454	0.220828	2.29e-82	-4.72818	0.589733	2e-82	78.6604	9.37225	0.00922234
rs17227001	16	89819243	G	A	-0.554655	0.115076	1.44e-06	-0.443471	0.328171	9.09e-08	86.1145	14.4035	0.000745291
rs7203255	16	89819702	A	G	-0.627024	0.0945471	3.31e-11	-0.652353	0.150546	5.28e-11	53.0869	4.2632	0.118647
rs7203281	16	89819737	A	G	-0.625965	0.0945119	3.52e-11	-0.651318	0.150501	5.6e-11	53.0918	4.26365	0.118621
rs7205519	16	89819816	G	A	-0.625708	0.094505	3.57e-11	-0.650388	0.149585	5.68e-11	52.5712	4.21684	0.121429
rs7203511	16	89819881	C	G	-0.589164	0.0944177	4.38e-10	-0.623971	0.159917	6.62e-10	58.2036	4.7851	0.0913964
rs7206120	16	89820149	C	A	-0.651434	0.0955844	9.41e-12	-0.672935	0.13508	1.53e-11	41.3731	3.4114	0.181645
rs7206308	16	89820185	G	A	-0.627303	0.0945668	3.28e-11	-0.652316	0.150144	5.23e-11	52.8541	4.24215	0.119903
rs7205604	16	89820202	G	C	-0.62704	0.0945187	3.27e-11	-0.652001	0.150155	5.2e-11	52.8896	4.24535	0.119711
rs7206721	16	89820416	C	A	-0.626232	0.0945253	3.47e-11	-0.651315	0.150168	5.53e-11	52.8968	4.246	0.119672
rs7205993	16	89820441	G	C	-0.626498	0.0945238	3.4e-11	-0.65171	0.150362	5.42e-11	53.0077	4.25602	0.119074
rs12923946	16	89821080	T	C	-0.71888	0.0888255	5.81e-16	-0.71888	0.0888255	1.1e-15	0	0.832086	0.659652
rs7195752	16	89821960	G	A	-0.6251	0.0944927	3.71e-11	-0.649662	0.149089	5.89e-11	52.2937	4.19232	0.122928
rs7201028	16	89822118	C	T	-0.626249	0.0945511	3.51e-11	-0.650485	0.149278	5.59e-11	52.3712	4.19914	0.122509
rs11646229	16	89822757	A	G	-0.581642	0.116629	6.13e-07	-0.476295	0.328598	4.6e-08	85.7342	14.0196	0.000903002
rs7191144	16	89823393	T	C	-0.672878	0.0883782	2.67e-14	-0.672878	0.0883782	4.79e-14	0	0.67071	0.715084
rs56126256	16	89823951	T	A	-0.733119	0.124247	3.62e-09	-0.628123	0.371575	1.58e-10	87.3076	15.7574	0.00037872
rs55862934	16	89824072	T	C	-0.575441	0.116542	7.91e-07	-0.469467	0.327168	6.39e-08	85.6094	13.898	0.000959596
rs4490003	16	89824348	A	C	-0.622946	0.0956049	7.23e-11	-0.651405	0.143026	1.13e-10	47.0128	3.77449	0.151488
rs3785280	16	89824384	G	C	-0.600307	0.0942981	1.94e-10	-0.632128	0.157996	2.98e-10	57.5347	4.70973	0.0949065
rs12709093	16	89824753	C	T	-0.591703	0.0941689	3.31e-10	-0.625882	0.159889	5.04e-10	58.5412	4.82406	0.0896331
rs17233364	16	89825464	T	C	-0.729281	0.123736	3.77e-09	-0.623073	0.370873	1.59e-10	87.3622	15.8256	0.00036603
rs7204328	16	89825495	G	C	-0.708915	0.0886217	1.25e-15	-0.708915	0.0886217	2.35e-15	0	0.671296	0.714875
rs17226953	16	89825662	T	A	-2.08049	0.14597	4.3e-46	-2.08049	0.14597	1.37e-45	0	1.5349	0.464194
rs3819567	16	89825857	T	C	-0.644482	0.0956019	1.57e-11	-0.666361	0.141945	2.54e-11	46.4069	3.73182	0.154755
rs3819568	16	89825970	G	A	-0.643561	0.0955985	1.67e-11	-0.665677	0.142073	2.7e-11	46.4953	3.73799	0.154279
rs2238526	16	89826723	A	G	-0.888824	0.0875714	3.32e-24	-0.888824	0.0875714	7.72e-24	0	0.907379	0.63528
rs4785720	16	89826892	A	T	-0.614671	0.0948645	9.21e-11	-0.632732	0.141224	1.44e-10	46.8431	3.76245	0.152404
rs2376885	16	89826901	A	G	-0.615211	0.0948687	8.88e-11	-0.633207	0.141222	1.39e-10	46.8457	3.76263	0.15239
rs2376884	16	89826922	T	C	-0.693019	0.0884477	4.68e-15	-0.693019	0.0884477	8.61e-15	0	0.930556	0.627961
rs2376883	16	89826926	G	A	-0.693592	0.0883951	4.28e-15	-0.693592	0.0883951	7.89e-15	0	0.926778	0.629148
rs2376882	16	89827002	C	T	-0.700999	0.0884639	2.3e-15	-0.700999	0.0884639	4.27e-15	0	0.871606	0.646745
rs2376881	16	89827011	G	C	-0.717314	0.0885536	5.48e-16	-0.717314	0.0885536	1.04e-15	0	0.680318	0.711657
rs78904586	16	89828043	A	T	-2.08559	0.146052	2.92e-46	-2.08559	0.146052	9.31e-46	0	1.59172	0.451193
rs9806894	16	89829201	C	G	-0.603295	0.0947042	1.89e-10	-0.635939	0.157597	2.9e-10	56.8082	4.63051	0.0987412
rs12924011	16	89829539	T	C	-2.03726	0.145776	2.21e-44	-2.04254	0.150844	6.89e-44	3.96159	2.0825	0.353013
rs12925427	16	89830462	G	C	-0.610991	0.0948496	1.18e-10	-0.641592	0.150945	1.84e-10	53.0496	4.25982	0.118848
rs12929831	16	89830493	C	T	-0.608878	0.0947913	1.33e-10	-0.640143	0.151177	2.07e-10	53.2087	4.2743	0.117991
rs2159116	16	89831510	A	C	-0.741406	0.123325	1.83e-09	-0.630065	0.364455	9.27e-11	87.0217	15.4103	0.000450504
rs2159115	16	89831819	G	A	-0.731826	0.0890421	2.05e-16	-0.731826	0.0890421	3.95e-16	0	0.736466	0.691956
rs2159114	16	89831841	G	A	-0.705722	0.0888821	2.02e-15	-0.705722	0.0888821	3.77e-15	0	0.713526	0.699939
rs72807569	16	89831940	C	G	-0.737276	0.123183	2.16e-09	-0.62564	0.364798	1.05e-10	87.0932	15.4957	0.000431677
rs2159113	16	89832083	T	C	-0.603104	0.0947744	1.97e-10	-0.634106	0.15059	3.03e-10	52.9741	4.25298	0.119255
rs2376880	16	89832364	C	T	-0.632575	0.0959698	4.36e-11	-0.659771	0.137642	6.9e-11	42.9424	3.50523	0.17332
rs8061447	16	89833097	C	T	-0.609042	0.0947005	1.27e-10	-0.639593	0.15209	1.96e-10	54.1123	4.35847	0.113128
rs6500444	16	89834025	G	C	-0.627959	0.0959973	6.09e-11	-0.656163	0.136833	9.59e-11	42.333	3.46819	0.17656
rs11860203	16	89834661	C	A	-0.635875	0.0959477	3.42e-11	-0.660194	0.134509	5.44e-11	40.6267	3.36852	0.185582
rs1974583	16	89834971	G	C	-0.628771	0.0959395	5.61e-11	-0.657469	0.13873	8.84e-11	43.8217	3.5601	0.16863
rs1010356	16	89835097	G	A	-0.633853	0.0959117	3.88e-11	-0.657468	0.1334	6.16e-11	39.8107	3.32285	0.189868
rs3890534	16	89835289	T	C	0.999583	0.16817	2.78e-09	0.999583	0.16817	4.04e-09	0	0.0538377	0.97344
rs7195066	16	89836323	T	C	0.988077	0.0977169	4.91e-24	0.988077	0.0977169	1.14e-23	0	1.4623	0.481356
rs1800341	16	89836899	C	T	-1.3595	0.175622	9.86e-15	-1.44363	0.399699	8.35e-15	75.5905	8.19354	0.0166263
rs1800340	16	89838078	G	A	-0.606237	0.0947979	1.61e-10	-0.63795	0.153647	2.48e-10	54.7104	4.41602	0.109919
rs1007931	16	89838834	C	T	-0.611463	0.0943313	9.05e-11	-0.660442	0.163811	1.41e-10	60.353	5.04451	0.0802783
rs12596429	16	89841374	C	T	-0.69116	0.0887515	6.83e-15	-0.69116	0.0887515	1.25e-14	0	0.816347	0.664864
rs8046872	16	89841552	C	T	-0.691251	0.0887791	6.91e-15	-0.691251	0.0887791	1.26e-14	0	0.824573	0.662134
rs3785276	16	89841793	C	G	-0.633405	0.0958312	3.85e-11	-0.660582	0.138121	6.12e-11	43.4924	3.53935	0.170389
rs3785275	16	89842029	G	C	-0.654366	0.095936	9.05e-12	-0.691384	0.142686	1.48e-11	46.495	3.73797	0.15428
rs1974572	16	89842749	C	G	-0.630605	0.0957121	4.44e-11	-0.657913	0.138109	7.04e-11	43.62	3.54736	0.169708
rs17232826	16	89842784	T	C	-1.41775	0.178491	1.97e-15	-1.52901	0.417694	1.52e-15	76.4102	8.47823	0.0144203
rs1974571	16	89842824	T	C	-0.632288	0.0957579	4.03e-11	-0.660137	0.138876	6.39e-11	44.1053	3.57816	0.167114
rs1558151	16	89842903	A	T	0.909054	0.113811	1.38e-15	0.909054	0.113811	2.58e-15	0	1.00221	0.605862
rs17232812	16	89843136	A	G	-2.16907	0.150302	3.28e-47	-2.23186	0.200994	1.06e-46	32.563	2.96573	0.226986
rs1006547	16	89844229	C	T	-0.630305	0.0956979	4.51e-11	-0.65786	0.138291	7.14e-11	43.7389	3.55485	0.169073
rs2016571	16	89844276	C	G	-0.633798	0.0958083	3.71e-11	-0.659051	0.136951	5.9e-11	42.6697	3.48856	0.174771
rs75570604	16	89846677	C	G	-4.18798	0.221301	7.19e-80	-4.66523	0.587609	6.4e-80	78.5206	9.31125	0.00950797
rs8058179	16	89846987	G	A	-0.697655	0.0886456	3.54e-15	-0.697655	0.0886456	6.55e-15	0	0.854363	0.652345
rs7198982	16	89847502	A	G	-0.604024	0.0946519	1.75e-10	-0.63306	0.15067	2.7e-10	53.2352	4.27672	0.117848
rs7206317	16	89848203	G	C	-0.74492	0.123272	1.51e-09	-0.629475	0.35852	9.2e-11	86.618	14.9455	0.000568373
rs2239360	16	89849583	T	C	-0.597947	0.0946356	2.64e-10	-0.642074	0.153959	4.04e-10	55.051	4.44949	0.108095
rs12928089	16	89849735	A	G	-0.579751	0.0946133	8.92e-10	-0.614975	0.152537	1.33e-09	54.3688	4.38296	0.111751
rs12929129	16	89849740	T	C	-0.579845	0.0946321	8.94e-10	-0.615047	0.152527	1.33e-09	54.3543	4.38158	0.111829
rs8054489	16	89850117	A	C	0.792287	0.154282	2.82e-07	0.792287	0.154282	3.87e-07	0	0.494156	0.78108
rs17232658	16	89850415	G	C	0.994771	0.16529	1.76e-09	0.994771	0.16529	2.58e-09	0	0.0343137	0.982989
rs60828994	16	89850677	G	C	-0.619323	0.0955974	9.27e-11	-0.66042	0.144753	1.45e-10	48.3712	3.8738	0.14415
rs16966142	16	89851033	T	C	0.991063	0.165194	1.98e-09	0.991063	0.165194	2.9e-09	0	0.0278767	0.986158
rs17226232	16	89851574	G	A	-1.66118	0.191705	4.5e-18	-1.77787	0.470321	3.06e-18	78.3942	9.25678	0.00977047
rs55798234	16	89853065	T	C	-0.76177	0.124135	8.43e-10	-0.651515	0.353526	6.86e-11	85.984	14.2694	0.000796979
rs2238529	16	89853117	C	G	-0.607947	0.0956076	2.03e-10	-0.637314	0.136887	3.13e-10	42.8784	3.5013	0.173661
rs4522419	16	89853307	C	T	-0.691772	0.0890019	7.69e-15	-0.691772	0.0890019	1.41e-14	0	0.666351	0.716644
rs4785596	16	89853833	C	T	-0.598007	0.0944544	2.43e-10	-0.640576	0.157535	3.73e-10	57.3177	4.68579	0.0960493
rs12709095	16	89854501	C	G	-0.578837	0.0944367	8.82e-10	-0.611586	0.155608	1.31e-09	56.4212	4.58939	0.100792
rs141850725	16	89854762	C	A	-0.735564	0.122689	2.03e-09	-0.624735	0.352952	1.44e-10	86.2582	14.5541	0.000691225
rs1968109	16	89854829	G	C	-0.568924	0.0949542	2.08e-09	-0.596918	0.129386	3.04e-09	37.9572	3.22358	0.19953
rs1476761	16	89854977	G	C	-0.574556	0.0942746	1.1e-09	-0.607391	0.154944	1.63e-09	56.1785	4.56397	0.102081
rs6500447	16	89855169	T	C	-0.583747	0.0943298	6.08e-10	-0.616834	0.149529	9.13e-10	53.035	4.25849	0.118927
rs6500448	16	89855192	C	T	-0.583764	0.094328	6.07e-10	-0.616856	0.149363	9.11e-10	52.9444	4.25029	0.119416
rs80006713	16	89856032	C	G	-1.35914	0.175336	9.07e-15	-1.4456	0.407673	7.11e-15	76.469	8.49944	0.0142682
rs17746039	16	89856481	C	G	-0.748037	0.123269	1.29e-09	-0.638781	0.356713	8.62e-11	86.4303	14.7388	0.00063026
rs7200111	16	89856539	A	G	-0.583427	0.0943569	6.28e-10	-0.616477	0.149901	9.43e-10	53.2434	4.27747	0.117804
rs72807596	16	89856779	C	G	-0.752711	0.125352	1.92e-09	-0.656414	0.341694	2.53e-10	84.6058	12.9919	0.00150953
rs11076625	16	89856797	G	A	-0.5852	0.0944044	5.69e-10	-0.617743	0.149472	8.55e-10	52.9574	4.25147	0.119345
rs34665267	16	89857212	A	G	-0.601466	0.0955801	3.12e-10	-0.6307	0.141347	4.75e-10	46.1405	3.71336	0.15619
rs8044210	16	89857369	T	C	-0.610345	0.0956071	1.73e-10	-0.638745	0.135921	2.66e-10	42.1333	3.45622	0.17762
rs1057042	16	89857622	C	T	-0.575585	0.0942086	9.98e-10	-0.605867	0.148207	1.48e-09	52.4493	4.20604	0.122087
rs8049660	16	89857700	G	A	-0.584694	0.0944212	5.93e-10	-0.616933	0.149237	8.9e-10	52.8042	4.23766	0.120172
rs1800330	16	89857964	C	T	-0.587419	0.0946208	5.36e-10	-0.618214	0.147393	8.07e-10	51.3222	4.10865	0.12818
rs6500452	16	89858505	C	T	-0.612125	0.095639	1.55e-10	-0.639247	0.134576	2.4e-10	41.0869	3.39483	0.183156
rs17226159	16	89858759	T	C	-0.753076	0.123342	1.02e-09	-0.644306	0.356487	6.96e-11	86.3982	14.7039	0.000641336
rs6500454	16	89859292	C	A	-0.679435	0.0887292	1.9e-14	-0.679435	0.0887292	3.42e-14	0	0.80067	0.670096
rs12921383	16	89859753	C	T	-3.46779	0.199774	1.7e-67	-3.72983	0.407837	4.51e-67	66.2281	5.92208	0.0517651
rs2159227	16	89859953	G	A	-0.567123	0.0942425	1.77e-09	-0.603422	0.147732	2.59e-09	52.0839	4.17396	0.124061
rs17232491	16	89861570	A	G	-1.50379	0.184572	3.72e-16	-1.56593	0.429647	3.05e-16	76.7487	8.60168	0.0135572
rs8051231	16	89862132	C	G	-0.606078	0.0950374	1.8e-10	-0.647415	0.16184	2.78e-10	58.7394	4.84723	0.0886006
rs17226082	16	89862155	C	G	-1.47602	0.18417	1.11e-15	-1.55002	0.436419	8.08e-16	77.4899	8.88491	0.011767
rs17226075	16	89862202	T	C	-0.73602	0.122679	1.98e-09	-0.630849	0.350786	1.57e-10	86.0227	14.309	0.000781354
rs12924101	16	89862906	C	A	-1.61575	0.131456	1.01e-34	-1.66722	0.179935	2.8e-34	36.5972	3.15444	0.206549
rs12709096	16	89862961	G	C	-0.637891	0.0944821	1.46e-11	-0.669398	0.144574	2.37e-11	49.7935	3.98355	0.136453
rs9933901	16	89862982	A	G	-0.628425	0.0948122	3.4e-11	-0.664516	0.150249	5.41e-11	52.6452	4.22343	0.12103
rs4785722	16	89863110	G	A	-0.655449	0.0959607	8.47e-12	-0.689005	0.139489	1.38e-11	44.1393	3.58033	0.166932
rs117653913	16	89863586	T	A	-0.732774	0.122897	2.48e-09	-0.625326	0.34962	1.98e-10	85.9631	14.2482	0.000805469
rs8051915	16	89863750	T	G	0.839162	0.108654	1.13e-14	0.839162	0.108654	2.06e-14	0	1.0659	0.586872
rs7186192	16	89866160	G	A	-0.735533	0.088507	9.53e-17	-0.735533	0.088507	1.85e-16	0	0.35085	0.8391
rs1800286	16	89869761	C	T	-0.741659	0.0893937	1.07e-16	-0.741659	0.0893937	2.08e-16	0	0.880414	0.643903
rs17232330	16	89870143	A	C	-0.742164	0.123467	1.84e-09	-0.642013	0.34414	1.82e-10	85.3998	13.6984	0.00106029
rs2238533	16	89871344	C	T	0.989537	0.164775	1.91e-09	0.989537	0.164775	2.79e-09	0	0.0660799	0.9675
rs7185013	16	89875033	T	G	-0.733869	0.089221	1.95e-16	-0.733869	0.089221	3.74e-16	0	0.901776	0.637062
rs11076629	16	89875259	C	T	-0.736703	0.0891785	1.44e-16	-0.736703	0.0891785	2.79e-16	0	0.888064	0.641445
rs11645893	16	89875377	G	C	-0.738546	0.0892867	1.32e-16	-0.738546	0.0892867	2.55e-16	0	1.00013	0.606492
rs11642136	16	89875438	C	T	-0.739016	0.0892371	1.22e-16	-0.739016	0.0892371	2.35e-16	0	0.981459	0.61218
rs11861084	16	89875710	C	A	-0.74199	0.0892355	9.18e-17	-0.74199	0.0892355	1.78e-16	0	0.900451	0.637484
rs9937925	16	89879916	C	A	-0.794934	0.0885737	2.84e-19	-0.794934	0.0885737	5.9e-19	0	0.63188	0.729103
rs17225775	16	89880249	T	C	-0.780689	0.123491	2.59e-10	-0.675417	0.336238	3.24e-11	84.7709	13.1328	0.00140688
rs17225747	16	89880634	C	T	-0.781897	0.12318	2.19e-10	-0.678433	0.333503	2.96e-11	84.5649	12.9575	0.00153572
rs78004870	16	89882807	T	G	0.951862	0.0987764	5.61e-22	0.951862	0.0987764	1.24e-21	0	1.51065	0.469858
rs72631431	16	89882826	T	C	0.936722	0.0983058	1.59e-21	0.936722	0.0983058	3.49e-21	0	1.19134	0.551192
rs1800282	16	89883007	T	A	-1.50143	0.17896	4.87e-17	-1.58723	0.392097	5.13e-17	73.9642	7.68172	0.0214751
rs7186980	16	89883208	C	T	0.984384	0.100159	8.51e-23	0.984384	0.100159	1.92e-22	0	1.34678	0.509976
rs7204250	16	89883224	G	C	0.984803	0.10019	8.41e-23	0.984803	0.10019	1.9e-22	0	1.35818	0.507079
rs76888998	16	89884310	T	G	-1.82232	0.198404	4.12e-20	-1.91576	0.449067	4.24e-20	75.2923	8.09466	0.017469
rs8047581	16	89884502	T	C	-0.772272	0.0879068	1.56e-18	-0.772272	0.0879068	3.18e-18	0	1.42208	0.491134
rs2376879	16	89884822	G	C	0.988096	0.100138	5.77e-23	0.988096	0.100138	1.31e-22	0	1.51774	0.468196
rs2079672	16	89884917	A	G	-0.793462	0.088076	2.08e-19	-0.793462	0.088076	4.34e-19	0	1.74058	0.418829
rs2079671	16	89884981	C	T	-0.695737	0.0883876	3.51e-15	-0.695737	0.0883876	6.48e-15	0	1.34516	0.510391
rs2376878	16	89885161	A	G	-0.795268	0.0881025	1.77e-19	-0.795268	0.0881025	3.7e-19	0	1.75218	0.416409
rs2376877	16	89885223	C	G	-0.795848	0.0881152	1.69e-19	-0.795848	0.0881152	3.53e-19	0	1.75173	0.416501
rs11076633	16	89886392	G	C	0.990107	0.100153	4.79e-23	0.990107	0.100153	1.09e-22	0	1.55764	0.458948
rs34357723	16	89886519	T	C	-2.23524	0.120811	1.99e-76	-2.20939	0.154041	8.11e-76	30.9914	2.89819	0.234783
rs9932307	16	89886905	T	C	-1.00028	0.0884627	1.21e-29	-1.00028	0.0884627	3.09e-29	0	1.74851	0.417173
rs35096708	16	89887249	A	G	-2.23824	0.12086	1.44e-76	-2.21259	0.154237	5.87e-76	31.069	2.90145	0.2344
rs11076636	16	89890452	G	A	-0.731378	0.0881144	1.04e-16	-0.731378	0.0881144	2.01e-16	0	1.58894	0.45182
rs8051154	16	89890920	C	T	-0.705638	0.0882937	1.33e-15	-0.705638	0.0882937	2.49e-15	0	1.3318	0.513812
rs8050509	16	89891812	A	G	-0.932717	0.0878403	2.45e-26	-0.932717	0.0878403	5.93e-26	0	1.80287	0.405986
rs8050717	16	89891956	A	G	-0.702828	0.0883103	1.74e-15	-0.702828	0.0883103	3.25e-15	0	1.38293	0.500841
rs4785723	16	89892471	A	G	-1.01161	0.0884718	2.82e-30	-1.01161	0.0884718	7.31e-30	0	1.63711	0.441069
rs4785725	16	89893243	G	A	-0.732922	0.0882633	1.01e-16	-0.732922	0.0882633	1.95e-16	0	1.54525	0.461798
rs7187982	16	89893450	A	G	-0.732563	0.0882483	1.03e-16	-0.732563	0.0882483	2e-16	0	1.54082	0.462823
rs1109838	16	89894612	A	C	-0.929492	0.0880389	4.68e-26	-0.929492	0.0880389	1.13e-25	0	1.68944	0.429678
rs74613454	16	89895469	T	G	-1.40808	0.176557	1.52e-15	-1.52236	0.408401	1.16e-15	76.4089	8.47777	0.0144237
rs72811597	16	89896005	G	C	-1.95545	0.127217	2.56e-53	-1.95545	0.127217	8.74e-53	0	0.0271462	0.869132
rs6500457	16	89898764	C	G	-0.717464	0.0881359	3.94e-16	-0.717464	0.0881359	7.5e-16	0	1.56059	0.45827
rs11864372	16	89899940	T	C	-0.919055	0.0878331	1.27e-25	-0.919055	0.0878331	3.03e-25	0	1.62001	0.444855
rs4785727	16	89900237	T	C	-0.908554	0.0877797	4.17e-25	-0.908554	0.0877797	9.86e-25	0	1.45835	0.482307
rs12598477	16	89902482	C	T	-0.682465	0.0881514	9.79e-15	-0.682465	0.0881514	1.78e-14	0	1.13744	0.566249
rs1558183	16	89904384	C	G	-0.652379	0.0965506	1.41e-11	-0.652379	0.0965506	2.28e-11	0	1.72475	0.422159
rs2108838	16	89904426	G	A	-0.668769	0.0880561	3.08e-14	-0.668769	0.0880561	5.52e-14	0	1.00238	0.605809
rs34562649	16	89905529	T	C	-0.666194	0.0880937	3.96e-14	-0.666194	0.0880937	7.07e-14	0	1.0696	0.585788
rs9928396	16	89905848	C	T	-0.904325	0.0877868	6.95e-25	-0.904325	0.0877868	1.64e-24	0	1.38164	0.501166
rs9935541	16	89905925	C	G	-0.667065	0.0880527	3.57e-14	-0.667065	0.0880527	6.38e-14	0	1.05073	0.591339
rs56362600	16	89907947	A	G	-0.561749	0.113445	7.36e-07	-0.452912	0.311021	7.35e-08	84.9116	13.2552	0.00132334
rs1079558	16	89908003	A	G	-0.488184	0.092586	1.34e-07	-0.488184	0.092586	1.86e-07	0	1.96392	0.374575
rs12599531	16	89909401	C	T	-0.592011	0.0893844	3.52e-11	-0.592011	0.0893844	5.59e-11	0	0.884789	0.642496
rs72813407	16	89910833	T	C	-0.542755	0.112852	1.51e-06	-0.434574	0.300918	2.05e-07	84.0289	12.5226	0.00190875
rs17719345	16	89911681	C	G	-0.545563	0.112948	1.36e-06	-0.438123	0.303169	1.75e-07	84.2321	12.684	0.00176076
rs13331995	16	89912063	C	T	-0.528719	0.0921131	9.47e-09	-0.536255	0.130059	1.35e-08	42.8078	3.49698	0.174037
rs11076639	16	89912399	C	G	-0.483871	0.0927498	1.82e-07	-0.484711	0.0964838	2.49e-07	5.37416	2.11359	0.347568
rs9745545	16	89912457	C	A	-0.511537	0.0927778	3.52e-08	-0.518014	0.118497	4.81e-08	31.7662	2.9311	0.230951
rs11076640	16	89912462	A	G	-0.512026	0.0927551	3.39e-08	-0.518439	0.118785	4.61e-08	32.0795	2.94462	0.229395
rs9746953	16	89912720	G	C	-0.764183	0.0869938	1.57e-18	-0.763869	0.0873208	3.21e-18	0.506801	2.01019	0.36601
rs12051519	16	89913008	A	G	0.992905	0.169178	4.38e-09	0.992905	0.169178	6.3e-09	0	0.0139325	0.993058
rs10852626	16	89914633	G	T	-0.595984	0.0898958	3.36e-11	-0.595984	0.0898958	5.36e-11	0	1.19626	0.549839
rs72813413	16	89916236	A	G	-0.576804	0.113454	3.69e-07	-0.458365	0.310079	3.65e-08	84.8501	13.2014	0.0013594
rs12932219	16	89916391	A	G	-1.03845	0.0896124	4.73e-31	-1.03845	0.0896124	1.24e-30	0	1.52201	0.467197
rs7185296	16	89917472	G	A	-0.557289	0.0906117	7.73e-10	-0.557289	0.0906117	1.16e-09	0	1.16241	0.559223
rs7190341	16	89917537	C	T	-0.579964	0.0903123	1.35e-10	-0.579964	0.0903123	2.09e-10	0	1.0272	0.598339
rs8060934	16	89920025	T	C	-0.804493	0.0867696	1.83e-20	-0.796905	0.0950994	3.92e-20	12.1933	2.27773	0.320182
rs34552238	16	89920497	T	C	-1.26722	0.11901	1.78e-26	-1.26722	0.11901	4.32e-26	0	1.36459	0.505455
rs12599205	16	89921126	G	T	0.880867	0.170315	2.32e-07	0.880867	0.170315	3.21e-07	0	0.179855	0.913997
rs12598757	16	89921128	G	A	0.88102	0.170281	2.29e-07	0.88102	0.170281	3.18e-07	0	0.181378	0.913302
rs12596441	16	89921412	T	C	-0.606905	0.090767	2.29e-11	-0.606905	0.090767	3.67e-11	0	1.39667	0.497412
rs28670527	16	89923412	T	C	-0.582468	0.0893504	7.08e-11	-0.582468	0.0893504	1.11e-10	0	1.81167	0.404204
rs6500459	16	89923759	T	G	-0.806872	0.0873884	2.63e-20	-0.794921	0.100671	5.6e-20	18.8811	2.46552	0.291487
rs6500460	16	89923906	T	C	-0.77878	0.0874215	5.18e-19	-0.772637	0.0939217	1.07e-18	9.69622	2.21475	0.330426
rs10852627	16	89924122	A	G	-0.805905	0.087467	3.15e-20	-0.794653	0.100039	6.7e-20	17.9958	2.4389	0.295393
rs10459819	16	89924402	C	T	-0.775992	0.0874737	7.24e-19	-0.770531	0.0932332	1.49e-18	8.64011	2.18914	0.334683
rs7200842	16	89925556	A	G	-0.813738	0.0874209	1.3e-20	-0.798313	0.104152	2.79e-20	23.4062	2.61118	0.271013
rs72813420	16	89926870	T	C	-0.521688	0.115352	6.11e-06	-0.411233	0.307751	7.76e-07	84.0989	12.5778	0.00185684
rs55911767	16	89930656	G	A	0.793763	0.11143	1.05e-12	0.793763	0.11143	1.78e-12	0	0.525974	0.768752
rs9939893	16	89931974	G	C	-0.606107	0.0910879	2.85e-11	-0.606107	0.0910879	4.55e-11	0	1.61064	0.446945
rs75131517	16	89932046	A	G	-1.65443	0.181967	9.73e-20	-1.70722	0.36403	1.61e-19	68.6492	6.37943	0.0411836
rs58806053	16	89932143	G	A	-0.597906	0.0912779	5.74e-11	-0.597906	0.0912779	9.04e-11	0	1.71678	0.423844
rs149676234	16	89933045	T	C	-3.43748	0.486083	1.53e-12	-3.62472	0.873777	2.57e-12	55.7548	4.52026	0.104337
rs35360258	16	89933851	A	G	-1.33768	0.120173	8.84e-29	-1.33768	0.120173	2.23e-28	0	1.09922	0.577175
rs45609834	16	89937645	C	G	-2.0493	0.207683	5.76e-23	-2.15112	0.574592	2.13e-23	82.9304	11.7167	0.00285588
rs13333742	16	89940536	A	G	0.813553	0.162951	5.96e-07	0.813553	0.162951	8.18e-07	0	0.454918	0.796555
rs74542234	16	89940608	C	A	0.811212	0.16374	7.26e-07	0.811212	0.16374	9.96e-07	0	0.3039	0.859031
rs11640336	16	89941153	C	T	0.80916	0.162942	6.84e-07	0.80916	0.162942	9.39e-07	0	0.294105	0.863248
rs62056102	16	89941438	C	T	0.813409	0.163399	6.42e-07	0.813409	0.163399	8.82e-07	0	0.312624	0.855292
rs62056103	16	89942781	A	G	0.809952	0.16314	6.88e-07	0.809952	0.16314	9.45e-07	0	0.301394	0.860108
rs138044899	16	89943018	A	G	-0.771855	0.1299	2.82e-09	-0.771855	0.1299	4.09e-09	0	0.000479337	0.982533
rs12919804	16	89945369	A	G	0.850701	0.156461	5.41e-08	0.850701	0.156461	7.33e-08	0	0.118625	0.942412
rs62056110	16	89946388	C	A	0.857157	0.156591	4.4e-08	0.857157	0.156591	6.17e-08	0	0.136142	0.934194
rs12930056	16	89946649	A	C	0.8569	0.156575	4.43e-08	0.8569	0.156575	6.2e-08	0	0.136484	0.934034
rs12930606	16	89946682	G	A	0.857132	0.156601	4.42e-08	0.857132	0.156601	6.18e-08	0	0.137215	0.933693
rs62052168	16	89947203	A	G	0.834039	0.163012	3.11e-07	0.834039	0.163012	4.29e-07	0	0.0566075	0.972093
rs17784386	16	89947457	G	A	0.852093	0.155119	3.95e-08	0.852093	0.155119	5.56e-08	0	0.122602	0.94054
rs4257207	16	89947861	A	T	0.839626	0.162098	2.22e-07	0.839626	0.162098	3.08e-07	0	0.0646639	0.968185
rs8061025	16	89948397	A	G	0.853049	0.155069	3.77e-08	0.853049	0.155069	5.22e-08	0	0.124013	0.939877
rs55703708	16	89948444	T	C	0.761353	0.133134	1.07e-08	0.761353	0.133134	1.52e-08	0	0.526514	0.768544
rs34604714	16	89948985	G	A	0.851856	0.15525	4.09e-08	0.851856	0.15525	5.79e-08	0	0.123332	0.940197
rs35994878	16	89949033	C	T	0.850627	0.155026	4.09e-08	0.850627	0.155026	5.79e-08	0	0.109566	0.946691
rs35285305	16	89949205	A	G	0.853608	0.155202	3.8e-08	0.853608	0.155202	5.27e-08	0	0.122915	0.940393
rs62052174	16	89950901	A	G	0.851405	0.155147	4.07e-08	0.851405	0.155147	5.77e-08	0	0.121937	0.940853
rs147484236	16	89951527	G	T	-2.0449	0.203645	1e-23	-2.19587	0.628305	1.47e-24	85.9062	14.1907	0.000828971
rs11643448	16	89956247	T	C	0.849054	0.160149	1.15e-07	0.849054	0.160149	1.59e-07	0	0.42336	0.809223
rs35769864	16	89956249	C	T	0.84943	0.160192	1.14e-07	0.84943	0.160192	1.58e-07	0	0.424917	0.808594
rs11639625	16	89956253	C	T	0.84943	0.160192	1.14e-07	0.84943	0.160192	1.58e-07	0	0.424917	0.808594
rs12596492	16	89957169	G	T	0.818067	0.162032	4.45e-07	0.818067	0.162032	6.12e-07	0	0.208719	0.900901
rs11642267	16	89957635	C	T	0.817475	0.162079	4.57e-07	0.817475	0.162079	6.3e-07	0	0.207091	0.901635
rs11645970	16	89958118	A	G	0.834588	0.155711	8.33e-08	0.834588	0.155711	1.16e-07	0	0.392966	0.821615
rs11642451	16	89958127	C	T	0.834594	0.155706	8.32e-08	0.834594	0.155706	1.16e-07	0	0.392937	0.821627
rs11647174	16	89958538	A	G	0.816299	0.162064	4.73e-07	0.816299	0.162064	6.52e-07	0	0.203435	0.903285
rs35518096	16	89961140	A	C	0.823359	0.154234	9.38e-08	0.823359	0.154234	1.3e-07	0	0.568872	0.752439
rs7186976	16	89961593	G	A	0.823343	0.154178	9.28e-08	0.823343	0.154178	1.29e-07	0	0.568688	0.752508
rs7191836	16	89961597	C	T	0.823718	0.154182	9.17e-08	0.823718	0.154182	1.27e-07	0	0.568758	0.752481
rs7184960	16	89961661	A	G	0.811262	0.153726	1.31e-07	0.811262	0.153726	1.83e-07	0	0.516723	0.772316
rs75110337	16	89962635	A	C	0.849521	0.155724	4.89e-08	0.849521	0.155724	6.71e-08	0	0.135382	0.934549
rs62052180	16	89963289	G	C	0.84925	0.155631	4.85e-08	0.84925	0.155631	6.67e-08	0	0.132512	0.935891
rs7199291	16	89964383	C	T	-0.675945	0.133386	4.03e-07	-0.511574	0.402359	1.47e-07	85.8783	7.0813	0.00778925
rs11648433	16	89965055	A	G	0.860891	0.161816	1.04e-07	0.860891	0.161816	1.43e-07	0	0.106835	0.947984
rs35542367	16	89965825	C	G	0.874019	0.155526	1.91e-08	0.874019	0.155526	2.8e-08	0	0.00846133	0.995778
rs11646270	16	89965988	G	T	0.874387	0.155552	1.9e-08	0.874387	0.155552	2.79e-08	0	0.00906029	0.99548
rs11646448	16	89966357	A	T	0.874067	0.155546	1.92e-08	0.874067	0.155546	2.81e-08	0	0.00884289	0.995588
rs76885005	16	89966668	G	A	0.882825	0.158459	2.53e-08	0.882825	0.158459	3.44e-08	0	0.00865115	0.995684
rs62052183	16	89966921	A	C	0.874496	0.155629	1.92e-08	0.874496	0.155629	2.81e-08	0	0.0093138	0.995354
rs78498439	16	89967514	A	G	-2.33074	0.221622	7.23e-26	-2.63929	0.70499	1.22e-26	85.1035	13.4259	0.00121506
rs62052185	16	89969254	T	C	0.873372	0.155483	1.94e-08	0.873372	0.155483	2.82e-08	0	0.00645879	0.996776
rs62052186	16	89969567	T	A	0.860279	0.161743	1.04e-07	0.860279	0.161743	1.45e-07	0	0.116458	0.943434
rs2270460	16	89972416	A	C	0.875382	0.155261	1.72e-08	0.875382	0.155261	2.55e-08	0	0.0064006	0.996805
rs11862382	16	89972532	C	A	0.733137	0.136839	8.43e-08	0.733137	0.136839	1.18e-07	0	1.18313	0.553461
rs62052187	16	89973071	A	G	0.874296	0.155173	1.76e-08	0.874296	0.155173	2.61e-08	0	0.00546081	0.997273
rs57940434	16	89975496	A	G	0.881731	0.154444	1.14e-08	0.881731	0.154444	1.58e-08	0	0.0160004	0.992032
rs62052189	16	89975555	C	G	0.881731	0.154444	1.14e-08	0.881731	0.154444	1.58e-08	0	0.0160004	0.992032
rs57492102	16	89975572	G	A	0.881731	0.154444	1.14e-08	0.881731	0.154444	1.58e-08	0	0.0160004	0.992032
rs1137042	16	89975638	G	A	0.728075	0.136072	8.76e-08	0.728075	0.136072	1.22e-07	0	1.15286	0.561902
rs11644804	16	89976224	A	G	0.861146	0.161146	9.1e-08	0.861146	0.161146	1.26e-07	0	0.105241	0.94874
rs9931722	16	89976329	T	G	0.920177	0.143601	1.48e-10	0.920177	0.143601	2.28e-10	0	0.00444276	0.997781
rs11538871	16	89977745	T	C	-2.31416	0.216253	1.01e-26	-2.66272	0.750098	7.07e-28	87.2573	15.6953	0.000390678
rs60862594	16	89978338	A	G	0.880494	0.157435	2.24e-08	0.880494	0.157435	3.1e-08	0	0.0121087	0.993964
rs2270459	16	89979851	A	C	0.873419	0.154855	1.7e-08	0.873419	0.154855	2.52e-08	0	0.00890729	0.995556
rs62052210	16	89980158	G	A	0.871508	0.154706	1.77e-08	0.871508	0.154706	2.62e-08	0	0.00797804	0.996019
rs62052212	16	89981960	A	G	0.855704	0.161215	1.11e-07	0.855704	0.161215	1.54e-07	0	0.119903	0.94181
rs72813445	16	89983231	A	G	0.695658	0.13511	2.62e-07	0.695658	0.13511	3.61e-07	0	0.50245	0.777847
rs1805007	16	89986117	T	C	-4.05294	0.217037	8.07e-78	-4.32773	0.532948	2.12e-77	74.6611	7.893	0.0193222
rs1805008	16	89986144	T	C	-2.36923	0.218388	2.02e-27	-2.67434	0.727379	1.99e-28	86.5892	14.9133	0.000577587
rs1805009	16	89986546	C	G	-3.63334	0.37262	1.83e-22	-4.15827	0.778163	2.32e-22	67.7027	6.19246	0.0452194
rs74415461	16	89990843	T	C	-2.34724	0.219366	1.02e-26	-2.64352	0.713037	1.3e-27	85.9446	14.2294	0.000813081
rs4625719	16	89991542	T	A	-0.935176	0.149541	4.01e-10	-0.906988	0.350428	2.26e-10	78.1775	9.16486	0.01023
rs4550447	16	89991599	C	G	-0.935035	0.149541	4.03e-10	-0.907255	0.350172	2.29e-10	78.1358	9.14735	0.0103199
rs62052213	16	89991963	T	C	0.848264	0.16184	1.59e-07	0.848264	0.16184	2.19e-07	0	0.132444	0.935923
rs12600051	16	89992072	T	G	0.848825	0.161698	1.53e-07	0.848825	0.161698	2.1e-07	0	0.133346	0.935501
rs111398992	16	89992613	T	G	-0.85668	0.145525	3.94e-09	-0.829239	0.332305	2.51e-09	76.8618	8.6437	0.0132753
rs7191759	16	89993786	T	C	-0.510687	0.0988848	2.41e-07	-0.556916	0.188459	2.12e-07	67.3994	6.13485	0.0465408
rs60723967	16	89993992	A	T	-0.515746	0.0988076	1.79e-07	-0.559957	0.18568	1.67e-07	66.463	5.96355	0.0507026
rs4586434	16	89994916	A	G	-0.475491	0.097677	1.13e-06	-0.526018	0.187003	9.72e-07	67.4819	6.15042	0.0461798
rs2302898	16	89998794	A	G	-0.495725	0.0975381	3.73e-07	-0.544121	0.177322	3.72e-07	63.8379	5.53065	0.0629555
rs77681059	16	90000044	T	C	-1.73072	0.188774	4.81e-20	-1.78727	0.448023	4.43e-20	77.135	8.74701	0.012607
rs145053134	16	90003943	G	A	-1.73413	0.187355	2.12e-20	-1.81163	0.453978	1.84e-20	77.6532	8.94984	0.0113912
rs56378598	16	90004868	T	C	-0.648589	0.101351	1.56e-10	-0.714463	0.19052	1.55e-10	65.9714	5.87741	0.0529343
rs4785745	16	90006121	A	C	-0.551309	0.0982158	1.99e-08	-0.604413	0.186344	1.8e-08	66.9358	6.04884	0.048586
rs74465604	16	90009063	C	T	-1.48141	0.176043	3.93e-17	-1.60038	0.446696	2.47e-17	79.0424	9.5431	0.00846726
rs79670441	16	90010071	T	C	0.907942	0.181849	5.95e-07	0.907942	0.181849	8.17e-07	0	0.0753515	0.963025
rs140954946	16	90010172	A	G	-1.53783	0.179291	9.72e-18	-1.64946	0.451589	6.31e-18	78.9697	9.5101	0.00860811
rs13331218	16	90011080	T	C	0.911677	0.182329	5.73e-07	0.911677	0.182329	7.85e-07	0	0.0642008	0.968409
rs13338472	16	90011255	C	T	0.936128	0.181874	2.65e-07	0.936128	0.181874	3.64e-07	0	0.029177	0.985517
rs139810560	16	90011739	A	C	-2.09892	0.207798	5.48e-24	-2.35232	0.70493	3.72e-25	87.5017	16.0022	0.000335092
rs13335091	16	90013255	T	C	0.678467	0.125659	6.69e-08	0.664794	0.144864	9.11e-08	19.2708	2.47742	0.289758
rs77901106	16	90015027	A	G	0.924342	0.139295	3.23e-11	0.924342	0.139295	5.14e-11	0	0.391136	0.822368
rs6500462	16	90015960	C	G	-1.69277	0.189683	4.49e-19	-1.8483	0.589635	5.15e-20	86.1523	14.4428	0.000730765
rs146972365	16	90022693	C	T	-4.14044	0.223125	7.21e-77	-4.66615	0.621041	5.22e-77	79.8797	9.94019	0.0069425
rs79029793	16	90023272	G	A	-0.87989	0.137306	1.47e-10	-0.908182	0.180517	2.28e-10	34.3805	1.52394	0.217025
rs11641639	16	90023405	A	C	0.910961	0.183035	6.46e-07	0.910961	0.183035	8.87e-07	0	0.0363584	0.981985
rs8049897	16	90024202	A	G	-2.07102	0.149877	1.98e-43	-2.18143	0.274769	6.12e-43	60.3584	5.0452	0.0802505
rs74800773	16	90024970	G	C	-3.73667	0.205844	1.22e-73	-4.18853	0.56899	1.07e-73	80.2441	10.1236	0.00633421
rs62052241	16	90025320	T	C	0.912767	0.183114	6.21e-07	0.912767	0.183114	8.53e-07	0	0.0288682	0.98567
rs62052243	16	90026152	G	A	-1.63112	0.114799	8.11e-46	-1.63112	0.114799	2.57e-45	0	0.00221088	0.962497
rs4268748	16	90026512	C	T	-1.73659	0.114876	1.25e-51	-1.73659	0.114876	4.2e-51	0	0.911523	0.633965
rs8063761	16	90027626	T	A	-1.5418	0.104454	2.63e-49	-1.5418	0.104454	8.64e-49	0	1.45973	0.481975
rs8062311	16	90027838	A	G	-0.980299	0.14032	2.83e-12	-1.01328	0.196211	4.71e-12	39.6124	3.31194	0.190907
rs8062511	16	90027944	T	G	-0.985452	0.147775	2.58e-11	-1.02768	0.305503	2.9e-11	70.6646	6.81771	0.033079
rs74837667	16	90029402	T	G	-1.23413	0.160382	1.42e-14	-1.3451	0.435236	4.28e-15	82.3443	11.3278	0.00346898
rs4785751	16	90029417	A	G	1.29596	0.0909171	4.21e-46	1.29596	0.0909171	1.34e-45	0	0.280643	0.869079
rs7192165	16	90032048	C	T	-1.33525	0.157431	2.22e-17	-1.42596	0.265691	4.13e-17	54.9102	4.4356	0.108848
rs117204628	16	90032455	T	C	-2.65797	0.287672	2.47e-20	-2.82446	0.455399	4.32e-20	54.3968	4.38565	0.111601
rs4785606	16	90033438	A	G	0.574854	0.119014	1.36e-06	0.435016	0.328169	2e-07	84.2184	12.673	0.00177047
rs62052247	16	90041170	G	C	0.885254	0.174003	3.63e-07	0.885254	0.174003	5.01e-07	0	0.168163	0.919356
rs77770855	16	90043010	A	G	-4.19195	0.228131	2.08e-75	-4.66884	0.58674	2.64e-75	76.4982	8.50997	0.0141933
rs113955373	16	90043036	A	C	-4.18955	0.228039	2.2e-75	-4.65974	0.582031	2.93e-75	76.1774	8.39538	0.0150303
rs56850194	16	90043531	A	C	-4.11641	0.226064	4.38e-74	-4.64165	0.621572	3.53e-74	79.3916	9.7048	0.0078096
rs8062542	16	90043647	C	G	-1.01046	0.178959	1.64e-08	-1.01046	0.178959	2.4e-08	0	1.75798	0.415202
rs11648898	16	90045986	G	A	-2.05912	0.1496	4.19e-43	-2.1258	0.236318	1.29e-42	48.7379	3.90152	0.142166
rs112001009	16	90047605	G	A	-3.5547	0.204704	1.52e-67	-3.66402	0.293724	5.81e-67	36.6978	3.15945	0.206032
rs113891247	16	90047757	A	T	-4.10201	0.222136	3.87e-76	-4.51925	0.53545	6.14e-76	73.7879	7.63006	0.022037
rs45610233	16	90048395	T	C	-4.1129	0.223337	9.83e-76	-4.64585	0.621345	7.58e-76	79.5517	9.78075	0.00751861
rs72813466	16	90049234	A	G	0.873521	0.174637	5.68e-07	0.873521	0.174637	7.79e-07	0	0.209196	0.900686
rs56244407	16	90049622	A	G	0.873481	0.174622	5.67e-07	0.873481	0.174622	7.78e-07	0	0.209325	0.900628
rs78418891	16	90049749	G	A	-1.75685	0.195111	2.17e-19	-1.83274	0.627563	1.85e-20	87.0244	15.4135	0.000449776
rs4238832	16	90050261	T	C	1.74659	0.10834	1.81e-58	1.73215	0.127634	6.45e-58	20.6492	2.52045	0.28359
rs4238833	16	90050689	T	G	1.34189	0.0967981	1.07e-43	1.34189	0.0967981	3.3e-43	0	1.48906	0.474957
rs76839250	16	90051269	G	A	-1.69168	0.192669	1.63e-18	-1.73672	0.625841	1.16e-19	87.3672	15.8318	0.000364886
rs112460025	16	90051337	G	T	-4.02833	0.219136	1.81e-75	-4.39116	0.490447	3.93e-75	69.7734	6.61669	0.0365767
rs4785760	16	90051438	A	G	1.35641	0.0972783	3.44e-44	1.35641	0.0972783	1.07e-43	0	1.68496	0.430642
rs575866787	16	90052987	A	G	-3.43738	0.379596	1.36e-19	-3.9568	0.810548	1.33e-19	71.0852	6.91687	0.0314791
rs77606435	16	90053691	G	C	-4.06742	0.220412	4.87e-76	-4.43955	0.499523	9.99e-76	70.6169	6.80663	0.0332628
rs7404886	16	90054313	A	C	1.70251	0.10883	3.67e-55	1.66684	0.151416	1.27e-54	40.0238	3.33466	0.188751
rs8063160	16	90054709	C	T	-3.56894	0.204808	5.26e-68	-3.70094	0.310709	2.02e-67	41.9573	3.44574	0.178553
rs73283845	16	90055664	T	C	-3.61986	0.205211	1.22e-69	-3.76003	0.311179	4.75e-69	41.9407	3.44476	0.178641
rs113178244	16	90056195	G	C	-3.57263	0.203694	7.2e-69	-3.70823	0.307254	2.78e-68	41.4442	3.41555	0.181269
rs62054562	16	90056564	G	A	0.889681	0.174885	3.63e-07	0.889681	0.174885	5.02e-07	0	0.164138	0.921209
rs7189230	16	90056958	A	G	1.63153	0.106102	2.34e-53	1.58441	0.175179	7.98e-53	56.7198	4.62105	0.0992092
rs55671402	16	90058097	T	C	0.874937	0.174623	5.43e-07	0.874937	0.174623	7.48e-07	0	0.219968	0.895849
rs55939723	16	90058136	G	A	0.874987	0.17462	5.42e-07	0.874987	0.17462	7.47e-07	0	0.219519	0.89605
rs58827852	16	90058754	A	G	-3.50519	0.202286	2.9e-67	-3.65156	0.315586	1.11e-66	44.7946	3.62284	0.163422
rs11076649	16	90059336	G	C	-1.93451	0.148326	7.03e-39	-1.93451	0.148326	2.06e-38	0	0.948652	0.622304
rs112153252	16	90059712	G	A	-3.54312	0.203426	6.1e-68	-3.69656	0.320718	2.35e-67	45.6442	3.67946	0.15886
rs3803683	16	90060281	C	T	-1.91689	0.147794	1.81e-38	-1.91689	0.147794	5.27e-38	0	0.964176	0.617493
rs62054567	16	90062009	C	G	0.541612	0.115806	2.91e-06	0.399303	0.340787	2.03e-07	86.2404	14.5353	0.000697746
rs35176381	16	90062479	A	G	1.45735	0.0995815	1.69e-48	1.44082	0.121349	5.5e-48	25.6196	2.68888	0.260685
rs73283859	16	90062520	C	G	-4.08568	0.220538	1.27e-76	-4.55642	0.577089	1.24e-76	77.5806	8.92085	0.0115575
rs112119225	16	90063461	G	T	-4.03396	0.218987	8.91e-76	-4.44851	0.531104	1.29e-75	74.2543	7.76829	0.0205654
rs117306165	16	90063600	A	G	-0.867259	0.145634	2.6e-09	-0.842543	0.405486	4.98e-10	83.7494	12.3073	0.00212574
rs75319471	16	90064454	G	A	-4.05521	0.219647	4.14e-76	-4.47852	0.538515	5.67e-76	74.7315	7.91499	0.0191109
rs74336735	16	90065033	A	T	-4.04583	0.219382	6.05e-76	-4.4758	0.543417	7.88e-76	75.1952	8.06295	0.0177482
rs76581091	16	90065100	C	T	-4.04499	0.219353	6.22e-76	-4.47327	0.542063	8.19e-76	75.0896	8.02877	0.018054
rs59038611	16	90065956	C	G	-4.05905	0.219785	3.71e-76	-4.51417	0.5632	4.1e-76	76.6792	8.57602	0.0137322
rs73283867	16	90066260	G	T	-4.04093	0.219202	6.92e-76	-4.46917	0.541779	9.13e-76	75.089	8.02859	0.0180557
rs117078447	16	90066440	C	T	-0.788554	0.134406	4.44e-09	-0.789977	0.260709	5.56e-09	67.0025	6.06106	0.0482901
rs4785763	16	90066936	C	A	1.39831	0.100395	4.28e-44	1.34036	0.187682	1.13e-43	66.2572	5.92719	0.051633
rs78800020	16	90067136	C	G	-4.02835	0.218513	6.85e-76	-4.47146	0.553557	7.88e-76	76.2421	8.41825	0.0148593
rs73283869	16	90067184	A	G	-4.07281	0.21981	1.21e-76	-4.56059	0.590759	9.93e-77	78.6842	9.38272	0.00917421
rs73283871	16	90067202	C	T	-4.03171	0.218642	6.3e-76	-4.4779	0.555973	7.11e-76	76.3869	8.46988	0.0144807
rs59574756	16	90067513	G	A	-4.0378	0.218822	4.98e-76	-4.47852	0.551995	5.86e-76	76.0497	8.35061	0.0153705
rs77104104	16	90068733	A	G	-1.44524	0.176583	2.74e-16	-1.47174	0.4993	6.96e-17	83.7171	12.2828	0.00215189
rs4785765	16	90073301	A	T	0.909492	0.101867	4.33e-19	0.909492	0.101867	8.95e-19	0	1.88156	0.390323
rs77381714	16	90078022	C	T	-4.09877	0.220695	5.41e-77	-4.45804	0.490505	1.1e-76	69.7716	6.6163	0.0365839
rs77576048	16	90078724	T	C	-1.82285	0.198411	4.03e-20	-1.91477	0.683724	1.78e-21	88.3604	17.1826	0.00018571
rs10852628	16	90079927	T	C	0.874134	0.100691	3.91e-18	0.874134	0.100691	7.89e-18	0	1.22463	0.542094
rs11076655	16	90080338	T	C	0.891115	0.102066	2.53e-18	0.891115	0.102066	5.13e-18	0	1.93576	0.379888
rs12925506	16	90080691	C	T	-0.624079	0.11125	2.03e-08	-0.624079	0.11125	2.91e-08	0	0.01539	0.992335
rs77733403	16	90080723	C	T	-1.89555	0.144637	3.06e-39	-1.89555	0.144637	9e-39	0	1.37444	0.502971
rs112579477	16	90080747	A	C	-1.65263	0.221902	9.51e-14	-1.71708	0.852403	5.38e-16	90.7622	21.6501	1.99e-05
rs12921906	16	90080920	G	A	-0.941166	0.131868	9.53e-13	-0.941166	0.131868	1.62e-12	0	0.050078	0.975272
rs72813477	16	90082525	A	G	0.880573	0.177597	7.11e-07	0.880573	0.177597	9.77e-07	0	0.0235887	0.988275
rs7500224	16	90082970	T	C	0.882776	0.177972	7.04e-07	0.882776	0.177972	9.68e-07	0	0.0229285	0.988601
rs77603042	16	90083239	G	A	-3.5045	0.204401	6.82e-66	-3.55174	0.239411	2.58e-65	15.7668	2.37436	0.30508
rs62054581	16	90083625	T	C	0.880437	0.177491	7.03e-07	0.880437	0.177491	9.67e-07	0	0.0233418	0.988397
rs62054582	16	90083719	A	C	0.882603	0.177429	6.55e-07	0.882603	0.177429	8.99e-07	0	0.0232029	0.988466
rs76265950	16	90085139	C	A	-3.5038	0.204671	1.07e-65	-3.54575	0.235818	4.04e-65	14.104	2.3284	0.312173
rs11076656	16	90085787	C	G	0.887403	0.173559	3.17e-07	0.887403	0.173559	4.37e-07	0	0.0390686	0.980655
rs3809644	16	90087305	C	T	0.896575	0.173493	2.37e-07	0.896575	0.173493	3.28e-07	0	0.0364238	0.981953
rs4427799	16	90087927	T	A	0.536416	0.0899176	2.44e-09	0.477822	0.153757	2.77e-09	61.6149	5.21035	0.0738901
rs2241039	16	90088437	A	G	0.546488	0.0900407	1.28e-09	0.480336	0.162951	1.27e-09	65.6769	5.82698	0.054286
rs872010	16	90088787	A	G	0.892313	0.173484	2.7e-07	0.892313	0.173484	3.71e-07	0	0.0533076	0.973698
rs2241038	16	90088904	G	C	0.566176	0.0905834	4.1e-10	0.497117	0.166654	3.95e-10	66.7462	6.01435	0.0494312
rs59443037	16	90089335	T	C	0.915834	0.157192	5.67e-09	0.915834	0.157192	8.09e-09	0	0.168157	0.919359
rs12444334	16	90090028	G	A	0.831957	0.15485	7.76e-08	0.831957	0.15485	1.06e-07	0	0.408578	0.815227
rs10153134	16	90091099	C	T	0.45875	0.0897032	3.15e-07	0.397247	0.160494	3.35e-07	64.5935	5.64869	0.0593476
rs28582207	16	90091535	A	C	0.561255	0.0890086	2.87e-10	0.503005	0.151859	3.61e-10	61.1069	5.1423	0.0764475
rs148781907	16	90091581	T	C	0.908162	0.156962	7.21e-09	0.908162	0.156962	1.02e-08	0	0.160487	0.922891
rs35601476	16	90091886	A	G	0.909337	0.157008	6.97e-09	0.909337	0.157008	9.9e-09	0	0.16162	0.922369
rs62054616	16	90092581	T	C	0.909954	0.156966	6.74e-09	0.909954	0.156966	9.59e-09	0	0.160415	0.922925
rs77270200	16	90093075	A	G	-3.46492	0.204468	2.06e-64	-3.62318	0.321675	7.7e-64	45.1138	3.64391	0.16171
rs62054618	16	90093388	C	T	0.909455	0.156884	6.75e-09	0.909455	0.156884	9.6e-09	0	0.159781	0.923217
rs3743829	16	90093969	C	T	0.73193	0.0882998	1.14e-16	0.672992	0.151787	1.83e-16	61.4192	5.18392	0.0748731
rs3743828	16	90094169	A	G	0.915443	0.157236	5.81e-09	0.915443	0.157236	8.29e-09	0	0.188329	0.910133
rs3743827	16	90094195	G	A	0.561124	0.0888832	2.74e-10	0.503573	0.151438	3.47e-10	61.0017	5.12842	0.0769798
rs4620955	16	90094497	T	C	0.904004	0.161893	2.35e-08	0.884685	0.341406	2.39e-08	71.9385	7.1272	0.0283366
rs4530137	16	90094501	G	A	0.73142	0.0883324	1.23e-16	0.673162	0.151188	1.99e-16	61.0877	5.13976	0.0765448
rs3785184	16	90095484	T	C	0.907136	0.156327	6.52e-09	0.907136	0.156327	9.28e-09	0	0.164744	0.920929
rs62054619	16	90096298	A	G	0.914866	0.156192	4.7e-09	0.914866	0.156192	6.74e-09	0	0.170686	0.918197
rs59108883	16	90096645	T	G	0.91428	0.156276	4.9e-09	0.91428	0.156276	7.02e-09	0	0.169095	0.918928
rs4608335	16	90097544	T	C	0.920186	0.155017	2.92e-09	0.920186	0.155017	4.23e-09	0	0.150088	0.927703
rs2302513	16	90097748	T	C	0.906214	0.156744	7.4e-09	0.906214	0.156744	1.05e-08	0	0.166486	0.920128
rs868371	16	90097979	G	A	0.721924	0.0880762	2.47e-16	0.666039	0.148242	4.16e-16	59.645	4.95602	0.08391
rs4627348	16	90098616	T	C	0.510689	0.0892227	1.04e-08	0.465823	0.135849	1.46e-08	51.1531	4.09443	0.129094
rs3826202	16	90098629	G	C	0.918898	0.156342	4.17e-09	0.918898	0.156342	5.99e-09	0	0.175038	0.916201
rs4324129	16	90099061	T	C	0.545156	0.0885744	7.52e-10	0.491466	0.146602	1.01e-09	58.5065	4.82004	0.0898137
rs10431948	16	90099571	A	G	0.578747	0.0890612	8.12e-11	0.537642	0.131473	1.25e-10	48.6553	3.89524	0.142613
rs12931432	16	90100378	A	G	0.562929	0.0893205	2.93e-10	0.517489	0.136269	4.22e-10	51.8223	4.15129	0.125475
rs78536691	16	90100471	C	T	-3.72583	0.213397	2.91e-68	-4.01812	0.432944	7.24e-68	64.589	5.64797	0.0593689
rs79418450	16	90100505	C	G	-3.75568	0.21433	9.58e-69	-4.04745	0.433363	2.42e-68	64.3576	5.6113	0.0604675
rs56338882	16	90100507	A	G	0.904228	0.15865	1.2e-08	0.904228	0.15865	1.68e-08	0	0.170245	0.9184
rs116654360	16	90101117	A	T	-0.511347	0.089034	9.29e-09	-0.478358	0.121844	1.26e-08	40.1382	3.34103	0.18815
rs114684931	16	90101129	A	C	-0.511865	0.0890405	8.99e-09	-0.479598	0.121171	1.22e-08	39.5246	3.30713	0.191366
rs12446516	16	90101357	C	G	0.908058	0.156996	7.3e-09	0.908058	0.156996	1.04e-08	0	0.167893	0.91948
rs112601651	16	90101517	T	G	-0.498947	0.0882887	1.59e-08	-0.465618	0.121947	2.22e-08	41.0168	3.39079	0.183526
rs868045	16	90102835	G	A	-0.451243	0.0878607	2.81e-07	-0.40657	0.135151	3.29e-07	51.769	4.14671	0.125763
rs3785181	16	90105333	T	C	0.938017	0.171114	4.21e-08	0.938017	0.171114	5.94e-08	0	0.0463069	0.977113
rs7198372	16	90105662	T	C	0.657875	0.0883437	9.57e-14	0.58872	0.163093	1.19e-13	66.2454	5.92511	0.0516866
rs9928084	16	90105726	A	G	-0.433465	0.0876273	7.55e-07	-0.396193	0.125996	9.55e-07	45.0788	3.64158	0.161898
rs7199280	16	90105740	G	A	0.641475	0.0884226	4.03e-13	0.575189	0.158992	5.16e-13	64.5099	5.63537	0.0597441
rs45583731	16	90106364	A	C	-0.445318	0.0877349	3.86e-07	-0.401506	0.133853	4.55e-07	50.9103	4.07417	0.130408
rs4785767	16	90106525	C	T	-0.586905	0.089489	5.44e-11	-0.547806	0.131807	8.58e-11	48.3305	3.87076	0.14437
rs117711828	16	90107861	C	G	-0.939538	0.167594	2.07e-08	-0.938246	0.373452	1.65e-08	74.4884	7.83959	0.0198452
rs2241034	16	90109144	G	A	0.870118	0.131081	3.18e-11	0.870118	0.131081	5.07e-11	0	0.138793	0.932957
rs2241032	16	90109519	A	G	0.925309	0.155476	2.66e-09	0.925309	0.155476	3.86e-09	0	0.0739677	0.963692
rs74583214	16	90110798	T	C	-3.58207	0.210874	1.03e-64	-3.58207	0.210874	3.86e-64	0	1.76282	0.414198
rs118068966	16	90111516	A	G	-1.20756	0.182803	3.95e-11	-1.19233	0.527137	6e-12	84.8139	13.17	0.00138095
rs12596885	16	90111833	T	C	0.856887	0.137233	4.26e-10	0.856887	0.137233	6.45e-10	0	0.00887346	0.995573
rs11648775	16	90113121	G	A	0.906061	0.159616	1.37e-08	0.906061	0.159616	1.98e-08	0	0.0560172	0.97238
rs11076664	16	90122562	G	A	2.17249	0.136079	2.24e-57	2.17736	0.190506	7.94e-57	38.938	3.27536	0.19443
rs150196149	16	90126993	G	A	-1.85037	0.228358	5.37e-16	-2.02114	0.917614	2.52e-18	91.0475	22.34	1.41e-05
rs4493039	16	90129970	A	C	0.861198	0.13382	1.23e-10	0.861198	0.13382	1.91e-10	0	0.150173	0.927663
rs2078478	16	90130136	T	C	0.852377	0.133166	1.54e-10	0.852377	0.133166	2.39e-10	0	0.145208	0.929969
rs4785621	16	90130735	G	A	0.828862	0.159715	2.11e-07	0.843044	0.416229	7.16e-08	80.689	10.3568	0.00563702
rs8063877	16	90131024	G	T	0.90062	0.162201	2.82e-08	0.931777	0.313488	3.39e-08	65.8269	5.85255	0.0535962
rs35366867	16	90134578	C	T	0.815797	0.131822	6.07e-10	0.815797	0.131822	9.11e-10	0	0.0514696	0.974594
rs137938320	16	90135457	T	C	-3.73848	0.429947	3.46e-18	-3.91655	0.598444	6.99e-18	39.6407	3.31349	0.190759
rs7196459	16	90141477	G	T	1.25568	0.188019	2.41e-11	1.2256	0.483764	1.11e-11	80.3874	10.1975	0.00610423
rs118174802	16	90143567	T	C	-1.86465	0.229525	4.51e-16	-1.99117	0.857904	7.33e-18	89.6947	19.4075	6.11e-05
rs34101249	16	90148721	T	G	0.66774	0.125348	9.98e-08	0.66774	0.125348	1.38e-07	0	0.856435	0.65167
rs4785781	16	90148979	A	G	0.953423	0.168083	1.41e-08	0.971157	0.403841	8.81e-09	77.0503	8.71471	0.0128122
rs8062369	16	90149365	G	T	0.673706	0.12797	1.41e-07	0.673706	0.12797	1.95e-07	0	0.0235675	0.988285
rs11643796	16	90149733	G	A	0.979302	0.168416	6.07e-09	1.00018	0.453992	2.35e-09	80.7688	10.3997	0.00551727
rs6500464	16	90150345	T	C	0.701261	0.12999	6.86e-08	0.701261	0.12999	9.33e-08	0	0.111912	0.945581
rs7191467	16	90152146	C	A	0.803443	0.135493	3.03e-09	0.803443	0.135493	4.39e-09	0	0.209402	0.900594
rs6500465	16	90153167	G	A	0.740828	0.129038	9.4e-09	0.740828	0.129038	1.33e-08	0	0.228438	0.892062
rs117417690	16	90158005	T	C	-1.30682	0.194153	1.69e-11	-1.38413	0.635949	1.21e-12	86.9392	15.3131	0.000472948

## Sheet: Supp-Data-5
RSID	chromosome	position	A1	A2	BETA_Fixed_Effects	STD_Fixed_Effects	PVALUE_Fixed_Effects	BETA_Random_Effects	STD_Random_Effects	PVALUE_Random_Effects	I_SQUARED	Cochran's Q statistic	P-value (Cochran's Q)
2:175283	2	70668585	A	G	-0.136813	0.0161187	2.10446e-17	-0.0443178	0.114857	3.98457e-18	91.4382	11.6798	0.000631829
2:175283	2	70828423	T	A	-0.136813	0.0161187	2.10446e-17	-0.0443178	0.114857	3.98457e-18	91.4382	11.6798	0.000631829
rs67050216	4	79249512	C	A	-0.0564342	0.0105122	7.94126e-08	-0.0564342	0.0105122	1.28735e-07	0	2.43043	0.657135
rs11098139	4	79250193	G	A	-0.0564088	0.010509	7.97522e-08	-0.0564088	0.010509	1.29248e-07	0	2.40403	0.6619
rs13103319	4	79250710	T	A	-0.0565344	0.0105099	7.48313e-08	-0.0565344	0.0105099	1.21483e-07	0	2.30666	0.679557
rs345501	4	79251134	T	G	-0.0570361	0.0105089	5.71751e-08	-0.0570361	0.0105089	9.36146e-08	0	2.10897	0.715724
rs345500	4	79251151	C	T	-0.0576874	0.0109246	1.28814e-07	-0.0576874	0.0109246	2.0879e-07	0	3.04375	0.550531
rs345498	4	79252113	A	G	-0.0567801	0.0105002	6.39008e-08	-0.0567801	0.0105002	1.03742e-07	0	2.12022	0.713659
rs345497	4	79253102	G	A	-0.0575397	0.0109005	1.30151e-07	-0.0575397	0.0109005	2.10784e-07	0	3.2156	0.522414
rs345496	4	79253263	A	G	-0.0555352	0.0108222	2.8729e-07	-0.0555352	0.0108222	4.51619e-07	0	3.42862	0.488814
rs345495	4	79253527	T	C	-0.0556009	0.0107889	2.55643e-07	-0.0556009	0.0107889	4.05229e-07	0	3.27642	0.512676
rs11737491	4	79253850	G	C	-0.0554026	0.0104474	1.13925e-07	-0.0554026	0.0104474	1.82923e-07	0	2.29959	0.680844
rs345494	4	79253982	A	C	-0.0551826	0.0107916	3.16312e-07	-0.0551826	0.0107916	4.97895e-07	0	3.32786	0.50453
rs168282	4	79254058	A	G	-0.0555068	0.0107749	2.5845e-07	-0.0555068	0.0107749	4.09452e-07	0	3.31111	0.507175
rs531553	4	79255308	A	G	-0.0559349	0.0107949	2.19981e-07	-0.0559349	0.0107949	3.50207e-07	0	3.1739	0.529157
rs506863	4	79255688	T	C	-0.05505	0.0103003	9.0672e-08	-0.05505	0.0103003	1.45794e-07	0	0.700415	0.951278
rs436034	4	79256036	C	T	-0.057537	0.0109073	1.32692e-07	-0.057537	0.0109073	2.14571e-07	0	3.71877	0.445401
rs367279	4	79258388	A	G	-0.0575998	0.010923	1.34038e-07	-0.0575998	0.010923	2.16574e-07	0	3.21465	0.522568
rs454598	4	79261745	A	C	-0.0587583	0.011502	3.24649e-07	-0.0587583	0.011502	5.1145e-07	0	1.63679	0.802166
rs384373	4	79266120	A	G	-0.0589597	0.0114959	2.91672e-07	-0.0589597	0.0114959	4.5809e-07	0	1.65692	0.798527
rs1753085	4	79275575	G	C	-0.0590808	0.0114997	2.78274e-07	-0.0590808	0.0114997	4.38286e-07	0	1.72707	0.785794
rs440095	4	79279801	G	A	-0.0554611	0.0103425	8.20912e-08	-0.0554611	0.0103425	1.32431e-07	0	0.625314	0.96021
rs447200	4	79280088	C	T	-0.0558636	0.0103506	6.77189e-08	-0.0558636	0.0103506	1.10132e-07	0	0.582629	0.964974
rs393285	4	79280192	T	G	-0.0591829	0.0114881	2.582e-07	-0.0591829	0.0114881	4.09076e-07	0	1.65292	0.799251
rs1260807	4	79280514	C	G	-0.056057	0.0103453	6.00771e-08	-0.056057	0.0103453	9.83135e-08	0	0.601074	0.962944
rs1268789	4	79280693	C	T	-0.055051	0.0103132	9.40196e-08	-0.055051	0.0103132	1.51298e-07	0	0.649789	0.957374
rs1268788	4	79280832	G	A	-0.0563077	0.0103271	4.9693e-08	-0.0563077	0.0103271	8.23928e-08	0	0.617706	0.961076
rs431907	4	79281028	A	G	-0.0559599	0.0103338	6.121e-08	-0.0559599	0.0103338	1.00312e-07	0	0.675317	0.954338
rs371273	4	79281682	G	A	-0.055645	0.0103262	7.09587e-08	-0.055645	0.0103262	1.15256e-07	0	0.641773	0.958311
rs375726	4	79281750	C	T	-0.0558643	0.0103266	6.312e-08	-0.0558643	0.0103266	1.02909e-07	0	0.616059	0.961263
rs424766	4	79282146	T	G	-0.0558591	0.0103338	6.46314e-08	-0.0558591	0.0103338	1.04517e-07	0	0.583583	0.96487
rs120233	4	79282348	G	A	-0.0559659	0.0103295	6.02478e-08	-0.0559659	0.0103295	9.86145e-08	0	0.517949	0.97173
rs22078	4	79282532	C	G	-0.0558497	0.0103313	6.4485e-08	-0.0558497	0.0103313	1.04362e-07	0	0.52259	0.971265
rs1385131	4	79282759	A	G	-0.0543589	0.0103472	1.49261e-07	-0.0543589	0.0103472	2.37531e-07	0	0.664277	0.95566
rs398237	4	79282996	A	G	-0.0532487	0.0103278	2.5247e-07	-0.0532487	0.0103278	4.00453e-07	0	0.602527	0.962782
rs67458307	4	79283091	A	G	-0.0528093	0.0103438	3.30113e-07	-0.0528093	0.0103438	5.21448e-07	0	0.589551	0.964218
rs426324	4	79283092	A	T	-0.0528407	0.0103441	3.25068e-07	-0.0528407	0.0103441	5.12215e-07	0	0.591427	0.964012
rs528131	4	79283551	C	T	-0.0516742	0.0103375	5.7706e-07	-0.0516742	0.0103375	9.10708e-07	0	0.548623	0.968598
rs345546	4	79283595	G	A	-0.0520133	0.0103396	4.89208e-07	-0.0520133	0.0103396	7.74678e-07	0	0.533514	0.970157
rs2054721	4	79351249	A	C	-0.054629	0.0108395	4.65976e-07	-0.054629	0.0108395	7.37193e-07	0	2.13754	0.710479
rs2035511	4	79352460	G	A	-0.0566931	0.0108991	1.97525e-07	-0.0566931	0.0108991	3.12801e-07	0	1.91853	0.75074
rs1484331	4	79355189	G	A	-0.0557109	0.0108795	3.0437e-07	-0.0557109	0.0108795	4.78596e-07	0	1.6882	0.79286
rs4975065	4	79356114	C	T	-0.0557829	0.0108805	2.94589e-07	-0.0557829	0.0108805	4.62729e-07	0	1.69787	0.791105
rs6816851	4	79357782	A	G	-0.0564512	0.0108801	2.11988e-07	-0.0564512	0.0108801	3.37713e-07	0	1.66853	0.796426
rs2903470	4	79359009	G	C	-0.0564147	0.010884	2.18047e-07	-0.0564147	0.010884	3.47368e-07	0	1.6792	0.794492
rs7699000	4	79363536	C	G	-0.0563604	0.0108944	2.29937e-07	-0.0563604	0.0108944	3.65776e-07	0	1.63552	0.802394
rs3762844	4	79365152	A	G	-0.056542	0.0108909	2.08417e-07	-0.056542	0.0108909	3.31296e-07	0	1.64611	0.800482
rs2867068	4	79365522	G	A	-0.0567383	0.0109014	1.94356e-07	-0.0567383	0.0109014	3.07674e-07	0	1.62373	0.804521
rs2867070	4	79368674	T	G	-0.0580619	0.01093	1.08322e-07	-0.0580619	0.01093	1.73231e-07	0	1.74203	0.783069
rs11730871	4	79368816	C	T	-0.0564155	0.0108993	2.26638e-07	-0.0564155	0.0108993	3.60193e-07	0	1.7362	0.784133
rs4975067	4	79369767	A	C	-0.0562857	0.0108981	2.40766e-07	-0.0562857	0.0108981	3.83367e-07	0	1.70674	0.789492
rs959539	4	79372693	G	T	-0.0565756	0.0109044	2.12182e-07	-0.0565756	0.0109044	3.38063e-07	0	1.59415	0.809843
rs10026662	4	79372856	C	A	-0.0564631	0.0108993	2.21392e-07	-0.0564631	0.0108993	3.52277e-07	0	1.69964	0.790783
rs753752	4	79372930	T	C	-0.0561799	0.0109012	2.55569e-07	-0.0561799	0.0109012	4.05118e-07	0	1.65455	0.798956
rs753751	4	79373254	C	T	-0.0561119	0.0109037	2.65921e-07	-0.0561119	0.0109037	4.20527e-07	0	1.66754	0.796604
rs2645143	4	79375037	A	G	-0.0579114	0.0109908	1.37111e-07	-0.0579114	0.0109908	2.21538e-07	0	1.06163	0.900311
rs2627648	4	79375065	G	C	-0.0579337	0.01099	1.35318e-07	-0.0579337	0.01099	2.18597e-07	0	0.999274	0.909906
rs2627649	4	79375092	C	T	-0.0581891	0.0109885	1.18714e-07	-0.0581891	0.0109885	1.91055e-07	0	1.06292	0.90011
rs2645144	4	79375372	G	A	-0.0572132	0.0110295	2.13378e-07	-0.0572132	0.0110295	3.40214e-07	0	1.71541	0.787916
rs2645145	4	79375400	G	A	-0.0567247	0.0110268	2.68571e-07	-0.0567247	0.0110268	4.24337e-07	0	1.66539	0.796995
rs1496584	4	79375590	A	G	-0.0574231	0.0109411	1.53434e-07	-0.0574231	0.0109411	2.44173e-07	0	1.70784	0.789293
rs2627650	4	79376907	C	T	-0.0578556	0.0109378	1.22648e-07	-0.0578556	0.0109378	1.97838e-07	0	1.61818	0.805521
rs1496583	4	79376996	C	T	-0.0578556	0.0109378	1.22648e-07	-0.0578556	0.0109378	1.97838e-07	0	1.61818	0.805521
rs1496582	4	79377184	T	C	-0.05518	0.0110412	5.80352e-07	-0.05518	0.0110412	9.16235e-07	0	1.29681	0.861917
rs1496581	4	79377191	C	A	-0.0582703	0.0109403	1.0029e-07	-0.0582703	0.0109403	1.60957e-07	0	1.47149	0.831679
rs2645146	4	79377462	A	C	-0.0579938	0.0109402	1.15186e-07	-0.0579938	0.0109402	1.85164e-07	0	1.61064	0.806878
rs2627656	4	79377889	C	T	-0.0577722	0.0109396	1.28451e-07	-0.0577722	0.0109396	2.08247e-07	0	1.61246	0.806551
rs2627655	4	79377943	C	T	-0.0578556	0.0109378	1.22648e-07	-0.0578556	0.0109378	1.97838e-07	0	1.61818	0.805521
rs2645147	4	79378236	G	A	-0.0578556	0.0109378	1.22648e-07	-0.0578556	0.0109378	1.97838e-07	0	1.61818	0.805521
rs2645148	4	79378483	C	T	-0.0578128	0.0109391	1.25712e-07	-0.0578128	0.0109391	2.03455e-07	0	1.63481	0.802522
rs2645149	4	79378538	G	A	-0.0580684	0.0109374	1.10135e-07	-0.0580684	0.0109374	1.76194e-07	0	1.57034	0.814113
rs2627654	4	79378809	A	G	-0.0575392	0.0109228	1.38069e-07	-0.0575392	0.0109228	2.23107e-07	0	1.64306	0.801033
rs1484343	4	79379154	A	G	-0.0575392	0.0109228	1.38069e-07	-0.0575392	0.0109228	2.23107e-07	0	1.64306	0.801033
rs1484342	4	79379425	T	C	-0.0575392	0.0109228	1.38069e-07	-0.0575392	0.0109228	2.23107e-07	0	1.64306	0.801033
rs2627651	4	79382893	A	G	-0.0572099	0.0109377	1.69024e-07	-0.0572099	0.0109377	2.68483e-07	0	1.5322	0.820922
rs2627653	4	79386276	G	A	0.0565407	0.0109737	2.57183e-07	0.0565407	0.0109737	4.07546e-07	0	1.71751	0.787534
rs13106736	4	79387052	G	A	0.056356	0.0109771	2.83703e-07	0.056356	0.0109771	4.46318e-07	0	1.55246	0.81731
rs34840208	4	79387586	G	A	0.0557306	0.0109892	3.94885e-07	0.0557306	0.0109892	6.28116e-07	0	1.27774	0.865141
rs1006079	4	79388078	A	T	0.0555401	0.010993	4.36513e-07	0.0555401	0.010993	6.93962e-07	0	1.32652	0.85686
rs17003266	4	79389721	C	T	0.0563319	0.0109999	3.03711e-07	0.0563319	0.0109999	4.77526e-07	0	1.22652	0.873714
rs28566963	4	79393269	C	T	0.0561614	0.0110053	3.3405e-07	0.0561614	0.0110053	5.28665e-07	0	0.928865	0.920384
rs1027444	4	79393874	G	A	0.0557947	0.0110088	4.01604e-07	0.0557947	0.0110088	6.3875e-07	0	0.944535	0.918086
rs949507	4	79394086	A	G	0.0562257	0.0110112	3.28668e-07	0.0562257	0.0110112	5.18802e-07	0	0.931945	0.919934
rs10001798	4	79398347	T	C	0.0574553	0.0113359	4.01138e-07	0.0574553	0.0113359	6.38003e-07	0	0.612519	0.961662
rs7674053	4	79417863	A	G	0.0554288	0.0110818	5.68053e-07	0.0554288	0.0110818	8.96324e-07	0	1.00264	0.909395
rs17003289	4	79421622	A	G	0.0559212	0.0110428	4.10457e-07	0.0559212	0.0110428	6.52939e-07	0	0.114359	0.998426
rs1496585	4	79421698	G	A	0.0557997	0.0110426	4.34578e-07	0.0557997	0.0110426	6.90949e-07	0	0.115691	0.99839
rs1496586	4	79421720	A	G	0.0557997	0.0110426	4.34578e-07	0.0557997	0.0110426	6.90949e-07	0	0.115691	0.99839
rs1496587	4	79421830	G	C	0.0557477	0.0110422	4.4503e-07	0.0557477	0.0110422	7.06932e-07	0	0.135487	0.997806
rs13107007	4	79422033	G	A	0.0557654	0.0110421	4.41196e-07	0.0557654	0.0110421	7.01252e-07	0	0.116136	0.998378
rs13132231	4	79422036	T	C	0.0557997	0.0110426	4.34578e-07	0.0557997	0.0110426	6.90949e-07	0	0.115691	0.99839
rs2867447	4	79422073	G	A	0.0560079	0.0110218	3.74367e-07	0.0560079	0.0110218	5.9599e-07	0	0.117737	0.998334
rs2867448	4	79422168	T	C	0.0560079	0.0110218	3.74367e-07	0.0560079	0.0110218	5.9599e-07	0	0.117737	0.998334
rs2867449	4	79422169	G	A	0.0560079	0.0110218	3.74367e-07	0.0560079	0.0110218	5.9599e-07	0	0.117737	0.998334
rs2867450	4	79422253	G	A	0.0560079	0.0110218	3.74367e-07	0.0560079	0.0110218	5.9599e-07	0	0.117737	0.998334
rs2867451	4	79422282	C	T	0.0560079	0.0110218	3.74367e-07	0.0560079	0.0110218	5.9599e-07	0	0.117737	0.998334
rs2867453	4	79422562	G	A	0.0560079	0.0110218	3.74367e-07	0.0560079	0.0110218	5.9599e-07	0	0.117737	0.998334
rs2867454	4	79422587	A	G	0.0560079	0.0110218	3.74367e-07	0.0560079	0.0110218	5.9599e-07	0	0.117737	0.998334
rs60028211	4	79422749	A	G	0.0560079	0.0110218	3.74367e-07	0.0560079	0.0110218	5.9599e-07	0	0.117737	0.998334
rs60285643	4	79422827	T	C	0.0560079	0.0110218	3.74367e-07	0.0560079	0.0110218	5.9599e-07	0	0.117737	0.998334
rs60520656	4	79422944	C	G	0.0560079	0.0110218	3.74367e-07	0.0560079	0.0110218	5.9599e-07	0	0.117737	0.998334
rs59857077	4	79422983	A	T	0.0558645	0.0110229	4.0189e-07	0.0558645	0.0110229	6.3921e-07	0	0.137824	0.997732
rs9998729	4	79423285	C	T	0.0558304	0.0110224	4.08017e-07	0.0558304	0.0110224	6.49029e-07	0	0.138305	0.997716
rs10008906	4	79423431	A	G	0.0558304	0.0110224	4.08017e-07	0.0558304	0.0110224	6.49029e-07	0	0.138305	0.997716
rs116479371	4	79423500	T	C	0.0558423	0.0110213	4.04612e-07	0.0558423	0.0110213	6.43571e-07	0	0.152486	0.997237
rs10009727	4	79424252	C	G	0.0559557	0.0110212	3.83261e-07	0.0559557	0.0110212	6.09878e-07	0	0.141512	0.997612
rs140054068	4	79424469	G	A	0.0559557	0.0110212	3.83261e-07	0.0559557	0.0110212	6.09878e-07	0	0.141512	0.997612
rs10012135	4	79424488	A	G	0.0558951	0.0110209	3.94161e-07	0.0558951	0.0110209	6.26981e-07	0	0.13891	0.997697
rs9990780	4	79425656	C	T	0.057194	0.011045	2.2396e-07	0.057194	0.011045	3.56042e-07	0	0.104984	0.99867
rs10033081	4	79425666	G	A	0.0559473	0.0110215	3.85023e-07	0.0559473	0.0110215	6.12643e-07	0	0.115186	0.998404
rs10033184	4	79425788	G	A	0.0558951	0.0110209	3.94161e-07	0.0558951	0.0110209	6.26981e-07	0	0.13891	0.997697
rs62310262	4	79426285	T	C	0.0558951	0.0110209	3.94161e-07	0.0558951	0.0110209	6.26981e-07	0	0.13891	0.997697
rs62310267	4	79426613	T	C	0.0558951	0.0110209	3.94161e-07	0.0558951	0.0110209	6.26981e-07	0	0.13891	0.997697
rs67217470	4	79426693	G	T	0.0558951	0.0110209	3.94161e-07	0.0558951	0.0110209	6.26981e-07	0	0.13891	0.997697
rs62310269	4	79427316	G	A	0.0558414	0.0110232	4.06639e-07	0.0558414	0.0110232	6.46821e-07	0	0.166545	0.996719
rs62310270	4	79427319	C	T	0.0559376	0.0110236	3.88834e-07	0.0559376	0.0110236	6.18623e-07	0	0.168806	0.996632
rs62310271	4	79427405	C	T	0.0558414	0.0110232	4.06639e-07	0.0558414	0.0110232	6.46821e-07	0	0.166545	0.996719
rs67201837	4	79427782	A	G	0.0562137	0.0110598	3.72127e-07	0.0562137	0.0110598	5.92513e-07	0	0.172519	0.996487
rs62310273	4	79427987	G	A	0.056145	0.0110267	3.54822e-07	0.056145	0.0110267	5.64936e-07	0	0.184675	0.99599
rs62310274	4	79428040	A	G	0.0557856	0.0110236	4.18071e-07	0.0557856	0.0110236	6.65144e-07	0	0.167329	0.996689
rs62310275	4	79428047	G	A	0.0557966	0.0110257	4.17984e-07	0.0557966	0.0110257	6.65005e-07	0	0.163508	0.996835
rs13141571	4	79428447	A	G	0.0558374	0.0110207	4.04994e-07	0.0558374	0.0110207	6.44184e-07	0	0.13666	0.997769
rs13118276	4	79428489	G	A	0.0558374	0.0110207	4.04994e-07	0.0558374	0.0110207	6.44184e-07	0	0.13666	0.997769
rs28739412	4	79428796	T	C	0.0561636	0.0110161	3.42645e-07	0.0561636	0.0110161	5.4428e-07	0	0.134839	0.997827
rs28651081	4	79428963	A	G	0.056236	0.0110163	3.31144e-07	0.056236	0.0110163	5.23337e-07	0	0.134493	0.997838
rs28545653	4	79429033	T	C	0.0561822	0.0110186	3.41721e-07	0.0561822	0.0110186	5.42715e-07	0	0.162345	0.996878
rs28361383	4	79429045	G	T	0.0561822	0.0110186	3.41721e-07	0.0561822	0.0110186	5.42715e-07	0	0.162345	0.996878
rs13143325	4	79429272	A	G	0.056236	0.0110163	3.31144e-07	0.056236	0.0110163	5.23337e-07	0	0.134493	0.997838
rs67993554	4	79429461	T	C	0.056236	0.0110163	3.31144e-07	0.056236	0.0110163	5.23337e-07	0	0.134493	0.997838
rs28570979	4	79429693	G	A	0.0555832	0.0110097	4.45087e-07	0.0555832	0.0110097	7.07015e-07	0	0.142632	0.997575
rs35520641	4	79430468	A	G	0.055253	0.0110188	5.31937e-07	0.055253	0.0110188	8.40615e-07	0	0.120213	0.998264
rs35150477	4	79430495	A	G	0.0553025	0.0110189	5.19766e-07	0.0553025	0.0110189	8.21762e-07	0	0.121772	0.99822
rs28725393	4	79430620	G	A	0.0564125	0.0111266	3.97691e-07	0.0564125	0.0111266	6.32517e-07	0	0.0990935	0.998812
rs28704649	4	79430631	T	G	0.0563058	0.0111271	4.1868e-07	0.0563058	0.0111271	6.66121e-07	0	0.103594	0.998704
rs28488385	4	79431527	A	G	0.0563397	0.0110101	3.10324e-07	0.0563397	0.0110101	4.88234e-07	0	0.306698	0.989378
rs1027449	4	79431625	A	G	0.0561181	0.0110062	3.41897e-07	0.0561181	0.0110062	5.43013e-07	0	0.279534	0.991097
rs1027447	4	79431971	T	C	0.0561814	0.0110065	3.31851e-07	0.0561814	0.0110065	5.24633e-07	0	0.278191	0.991178
rs17003293	4	79432025	G	A	0.0571958	0.0110253	2.129e-07	0.0571958	0.0110253	3.39354e-07	0	0.237834	0.993466
rs3749488	4	79432455	C	A	0.0552471	0.0110127	5.25691e-07	0.0552471	0.0110127	8.30942e-07	0	0.393329	0.983019
rs17003294	4	79433027	A	T	0.0562377	0.011059	3.67145e-07	0.0562377	0.011059	5.84773e-07	0	0.142795	0.997569
rs1496607	4	79434274	A	G	0.0558266	0.0110413	4.27778e-07	0.0558266	0.0110413	6.80358e-07	0	0.120709	0.99825
rs3792608	4	79434343	A	G	0.0562345	0.0110615	3.69917e-07	0.0562345	0.0110615	5.8908e-07	0	0.167474	0.996684
._83943	5	33769407	T	C	-0.053945	0.022776	0.0178602	-0.173043	0.174105	2.88407e-07	96.5692	29.1478	6.70613e-08
rs35867233	5	33908049	T	G	0.124344	0.0238821	1.92334e-07	0.124344	0.0238821	3.04434e-07	0	3.34035	0.502564
rs1549283	5	33909843	C	T	0.12622	0.0235686	8.53523e-08	0.124506	0.0268841	1.37001e-07	15.8407	4.75289	0.313605
rs12513588	5	33910776	C	T	0.129695	0.0236588	4.20801e-08	0.129447	0.0242605	6.96261e-08	3.04717	4.12572	0.389259
rs7380671	5	33911568	T	C	0.131051	0.0236417	2.96944e-08	0.130454	0.0249636	4.79021e-08	6.59731	4.28253	0.369118
rs1030241	5	33913369	C	T	-0.0828951	0.0144822	1.04096e-08	-0.0828951	0.0144822	1.69187e-08	0	1.51635	0.823742
rs12513684	5	33914437	T	C	0.136136	0.0240771	1.56609e-08	0.134481	0.0277041	2.48772e-08	16.8543	4.81083	0.307264
rs12513685	5	33914438	T	C	0.135434	0.0240669	1.82951e-08	0.133697	0.027911	2.87152e-08	17.7769	4.86481	0.301452
rs11955798	5	33915813	G	A	-0.0867152	0.0144555	1.98829e-09	-0.0867152	0.0144555	3.44527e-09	0	1.65291	0.799252
rs11953475	5	33915935	C	T	-0.0867152	0.0144555	1.98829e-09	-0.0867152	0.0144555	3.44527e-09	0	1.65291	0.799252
rs13165612	5	33916269	A	G	-0.0868162	0.0144568	1.91064e-09	-0.0868162	0.0144568	3.31372e-09	0	1.64904	0.799953
rs2194272	5	33916434	G	A	-0.0867152	0.0144555	1.98829e-09	-0.0867152	0.0144555	3.44527e-09	0	1.65291	0.799252
rs2113111	5	33917250	T	A	-0.0859751	0.0144702	2.82373e-09	-0.0859751	0.0144702	4.85362e-09	0	1.54065	0.819417
rs13171466	5	33917717	T	C	-0.0858412	0.0144695	2.98237e-09	-0.0858412	0.0144695	5.11979e-09	0	1.51817	0.823417
rs1074910	5	33918806	A	G	0.135099	0.0238147	1.40377e-08	0.133357	0.0277983	2.23929e-08	18.6428	4.91659	0.295963
rs4331905	5	33919563	G	A	-0.0820355	0.0150238	4.75169e-08	-0.0820355	0.0150238	7.84622e-08	0	1.91931	0.750598
rs13159021	5	33920667	T	C	-0.0860964	0.0144684	2.67088e-09	-0.0860964	0.0144684	4.5968e-09	0	1.65545	0.798794
rs2331342	5	33921618	T	C	0.125176	0.0212547	3.87699e-09	0.123731	0.0243118	6.61487e-09	16.0455	4.76448	0.312327
rs2331343	5	33921694	G	T	0.135647	0.023807	1.21368e-08	0.134	0.0275983	1.89755e-08	17.8261	4.86773	0.301141
rs1946267	5	33921810	G	A	-0.0864057	0.0144521	2.24839e-09	-0.0864057	0.0144521	3.88503e-09	0	1.59365	0.809932
rs6883167	5	33922410	A	C	-0.0867678	0.0144837	2.0889e-09	-0.0867678	0.0144837	3.61553e-09	0	1.48311	0.82963
rs6883608	5	33922558	A	G	-0.0867678	0.0144837	2.0889e-09	-0.0867678	0.0144837	3.61553e-09	0	1.48311	0.82963
rs6864614	5	33922611	C	T	-0.0859685	0.0144613	2.76927e-09	-0.0859685	0.0144613	4.76216e-09	0	1.51972	0.823143
rs11951607	5	33923272	T	C	-0.0866559	0.0144915	2.23457e-09	-0.0866559	0.0144915	3.8617e-09	0	1.48255	0.829729
rs13174840	5	33923539	T	C	-0.082155	0.0143219	9.67659e-09	-0.082155	0.0143219	1.60631e-08	0	1.69377	0.79185
rs982823	5	33923911	C	G	-0.132498	0.0188272	1.95654e-12	-0.132557	0.0192027	3.88605e-12	2.31765	4.09491	0.393314
rs13177787	5	33927054	C	T	-0.13514	0.0191874	1.87919e-12	-0.13514	0.0191874	3.73501e-12	0	3.50723	0.47678
rs7713279	5	33928902	G	T	0.0919963	0.0175197	1.51247e-07	0.0919963	0.0175197	2.19739e-07	0	0.788884	0.852124
rs993459	5	33945802	C	T	0.376151	0.034758	2.70801e-27	0.376151	0.034758	7.90083e-27	0	2.81109	0.58992
rs35406	5	33946143	G	A	0.379508	0.0349166	1.62036e-27	0.379508	0.0349166	4.74631e-27	0	1.5291	0.821475
rs35407	5	33946571	G	A	-0.355144	0.0312983	7.67019e-30	-0.355144	0.0312983	2.03383e-29	0	2.0493	0.562237
rs250416	5	33947544	A	C	0.365674	0.0345237	3.24669e-26	0.365674	0.0345237	9.28794e-26	0	1.71195	0.788546
rs35394	5	33948319	C	T	0.368659	0.0342327	4.81108e-27	0.368659	0.0342327	1.39739e-26	0	1.78131	0.775901
rs35395	5	33948589	C	T	-0.35155	0.0311138	1.32922e-29	-0.35155	0.0311138	3.51079e-29	0	2.56646	0.4634
rs35396	5	33950297	C	A	0.369487	0.0342563	4.0107e-27	0.369487	0.0342563	1.16658e-26	0	1.70744	0.789366
rs40132	5	33950703	G	A	0.368827	0.0342002	4.08079e-27	0.368827	0.0342002	1.1868e-26	0	1.7796	0.776213
rs16891982	5	33951693	G	C	-0.348119	0.0289793	3.04873e-33	-0.348119	0.0289793	8.52085e-33	0	1.30111	0.72887
rs35398	5	33951826	T	G	0.370291	0.0332688	8.93459e-29	0.370291	0.0332688	2.67481e-28	0	2.41834	0.659316
rs185145	5	33952092	G	A	0.373339	0.0332705	3.20366e-29	0.373339	0.0332705	9.66313e-29	0	2.21327	0.6966
._83943	5	33952378	C	G	-0.053945	0.022776	0.0178602	-0.173043	0.174105	2.88407e-07	96.5692	29.1478	6.70613e-08
rs35389	5	33954880	A	G	-0.346043	0.0305065	8.01162e-30	-0.346043	0.0305065	2.12371e-29	0	1.35607	0.715863
rs35390	5	33955326	A	C	-0.309561	0.0266164	2.88475e-31	-0.309561	0.0266164	8.9931e-31	0	2.30196	0.680411
rs35391	5	33955673	C	T	-0.313683	0.0264768	2.21838e-32	-0.313683	0.0264768	7.03482e-32	0	1.20156	0.877841
rs35392	5	33956911	A	T	0.373974	0.0332138	2.07697e-29	0.373974	0.0332138	6.28439e-29	0	3.03419	0.55212
rs35393	5	33957657	C	T	0.372548	0.0332144	3.38548e-29	0.372548	0.0332144	1.02075e-28	0	2.84725	0.583704
rs28777	5	33958959	A	C	-0.331422	0.0295024	2.7855e-29	-0.331422	0.0295024	7.31811e-29	0	2.00397	0.571583
rs34675	5	33960698	A	G	0.376908	0.0332716	9.51156e-30	0.376908	0.0332716	2.89409e-29	0	2.89238	0.575994
rs28117	5	33962770	A	G	-0.316068	0.027172	2.8298e-31	-0.316068	0.027172	8.82295e-31	0	1.68131	0.79411
rs26721	5	33963333	A	G	-0.319109	0.027273	1.26636e-31	-0.319109	0.027273	3.9698e-31	0	1.82052	0.768726
rs26722	5	33963870	T	C	0.363607	0.0328201	1.5902e-28	0.363607	0.0328201	4.74046e-28	0	2.60753	0.62549
rs183671	5	33964210	G	T	-0.336038	0.0325316	5.17811e-25	-0.336038	0.0325316	1.25975e-24	0	1.64555	0.649106
rs35408	5	33964938	T	C	-0.319311	0.0278626	2.09025e-30	-0.319311	0.0278626	6.42825e-30	0	1.58796	0.810954
rs35409	5	33965257	T	G	-0.337857	0.0502592	1.78889e-11	-0.337857	0.0502592	2.88296e-11	0	1.67621	0.43253
rs35410	5	33965633	C	T	0.363883	0.0339309	7.83175e-27	0.363883	0.0339309	2.26606e-26	0	2.84522	0.584052
rs35411	5	33966133	G	A	0.362835	0.0338377	7.95555e-27	0.362835	0.0338377	2.30159e-26	0	2.76623	0.597675
rs35413	5	33967955	C	G	0.353027	0.0344408	1.18027e-24	0.353027	0.0344408	3.27685e-24	0	3.84347	0.427604
rs9292028	5	53095348	A	G	0.0755712	0.014485	1.81653e-07	0.0755712	0.014485	2.8755e-07	0	3.05269	0.549047
rs148906333	5	53098206	T	C	0.0767716	0.0144984	1.18912e-07	0.0767716	0.0144984	1.91385e-07	0	3.04716	0.549965
rs62370303	5	53099683	T	A	0.0763274	0.0144989	1.40678e-07	0.0763274	0.0144989	2.27386e-07	0	3.06908	0.546332
rs138079885	5	53102863	A	C	0.0748105	0.0144911	2.43634e-07	0.0748105	0.0144911	3.87529e-07	0	3.06202	0.547501
rs116081427	5	53102925	G	A	0.0746755	0.0144897	2.55401e-07	0.0746755	0.0144897	4.04865e-07	0	3.07014	0.546157
rs150949613	5	53107985	A	G	0.0755552	0.0144489	1.70313e-07	0.0755552	0.0144489	2.70304e-07	0	3.055	0.548664
rs140783887	5	53108078	G	T	0.0754233	0.0144489	1.78927e-07	0.0754233	0.0144489	2.83245e-07	0	3.06211	0.547486
rs11952187	5	53119566	T	C	0.0788416	0.014344	3.87441e-08	0.0788416	0.014344	6.23753e-08	0	2.70628	0.608116
rs59506807	5	53123846	T	C	0.0796979	0.0142763	2.37035e-08	0.0796979	0.0142763	3.70886e-08	0	2.57985	0.630396
rs62370307	5	53124120	T	G	0.0796169	0.0142773	2.45455e-08	0.0796169	0.0142773	3.80854e-08	0	2.57284	0.631643
rs4146621	5	53125213	T	C	0.0784014	0.0142351	3.637e-08	0.0784014	0.0142351	5.73982e-08	0	2.59288	0.628085
rs11956282	5	53125917	G	A	0.07206	0.0138605	2.00419e-07	0.07206	0.0138605	3.17484e-07	0	1.83967	0.765218
rs12518752	5	53127645	T	C	0.0780313	0.0145957	8.98248e-08	0.0780313	0.0145957	1.44393e-07	0	2.59113	0.628396
rs702607	5	53167302	C	A	0.0731989	0.0146371	5.70632e-07	0.0720564	0.0175296	8.45322e-07	19.9691	4.99807	0.287496
rs9405192	6	382537	A	G	-0.0934117	0.0108828	9.20642e-18	-0.0934117	0.0108828	2.17779e-17	0	2.641	0.619577
rs7773324	6	382559	A	G	0.0981997	0.0127584	1.39473e-14	0.0981997	0.0127584	2.52864e-14	0	1.90716	0.385359
rs9378774	6	382897	G	A	0.0910547	0.0105652	6.79103e-18	0.0910547	0.0105652	1.61226e-17	0	1.62787	0.803774
rs7773997	6	384970	C	T	0.0955001	0.012765	7.3519e-14	0.0965506	0.017787	1.30011e-13	34.2331	3.04104	0.218598
rs4959234	6	385687	T	C	-0.0866666	0.0111643	8.30772e-15	-0.0866666	0.0111643	1.56422e-14	0	2.62128	0.453771
rs2671427	6	385735	C	T	0.0874036	0.0152856	1.07772e-08	0.0874036	0.0152856	1.59372e-08	0	0.277963	0.598039
rs2797304	6	386636	G	A	0.0794931	0.0156311	3.66521e-07	0.0794931	0.0156311	4.41471e-07	0	0.553432	0.456919
rs12203592	6	396321	T	C	0.338171	0.0129779	1.1104e-149	0.338171	0.0129779	7.43982e-149	0	2.96391	0.563883
rs2671422	6	398775	A	G	-0.0790004	0.0153407	2.60875e-07	-0.077301	0.0178616	4.13097e-07	16.9261	4.81499	0.306813
rs1877178	6	400654	C	T	-0.0776178	0.0151716	3.12106e-07	-0.0748449	0.019406	4.91109e-07	27.0412	5.48255	0.241268
rs3778607	6	403799	G	A	0.0808859	0.0148171	4.7892e-08	0.0808859	0.0148171	5.71929e-08	0	0.0799718	0.777336
rs2001508	6	404632	C	A	-0.0669687	0.0133345	5.10805e-07	-0.0526156	0.0251553	8.07966e-07	62.5448	10.6794	0.0304132
rs1050976	6	408079	T	C	0.0761073	0.00974417	5.69417e-15	0.0761073	0.00974417	1.23882e-14	0	2.96569	0.563584
rs7768807	6	408246	C	T	-0.0722153	0.0113119	1.72498e-10	-0.0722153	0.0113119	3.15082e-10	0	2.03008	0.730225
rs9391997	6	409119	G	A	0.0749271	0.00973749	1.41818e-14	0.0749271	0.00973749	3.04509e-14	0	3.00857	0.556392
rs1050979	6	410417	G	A	0.0741319	0.00973475	2.63324e-14	0.0741319	0.00973475	5.60266e-14	0	3.10374	0.540618
rs2316515	6	410848	G	A	0.0572556	0.00987412	6.68884e-09	0.0591508	0.0124859	9.1293e-09	26.1624	5.4173	0.247095
rs872071	6	411064	G	A	0.0710721	0.00968689	2.1854e-13	0.0710721	0.00968689	4.50078e-13	0	2.75667	0.599336
rs9392504	6	412802	A	G	0.0680337	0.00982622	4.40018e-12	0.0680337	0.00982622	8.61706e-12	0	1.93216	0.748234
rs10900944	6	413389	A	G	0.298893	0.0567617	1.39611e-07	0.305472	0.0702792	1.93666e-07	23.8999	2.62812	0.268727
rs62389423	6	421281	A	G	0.296648	0.0211213	8.271e-45	0.296648	0.0211213	2.59413e-44	0	0.000196256	0.988823
rs62389424	6	422631	A	C	0.293608	0.0209347	1.09728e-44	0.293608	0.0209347	3.43694e-44	0	0.00265227	0.958927
rs12528146	6	428416	T	C	0.0581564	0.0100656	7.57117e-09	0.0581564	0.0100656	1.10616e-08	0	1.52268	0.677045
rs12526822	6	428486	A	G	-0.101746	0.0160372	2.23303e-10	-0.110343	0.0278043	3.42494e-10	31.2588	1.45473	0.22777
rs9405666	6	431891	T	C	0.060497	0.0103633	5.29472e-09	0.060497	0.0103633	7.80268e-09	0	2.79519	0.424292
rs6925797	6	432050	T	C	0.0608635	0.010272	3.11988e-09	0.0608635	0.010272	4.65541e-09	0	2.67177	0.445046
rs1567901	6	433061	A	C	0.0610934	0.0100418	1.17281e-09	0.0610934	0.0100418	1.78943e-09	0	1.34474	0.718538
rs1567900	6	433109	C	T	0.0611017	0.0100403	1.16034e-09	0.0611017	0.0100403	1.77082e-09	0	1.33081	0.72183
rs6932522	6	433345	T	C	0.0604887	0.0103703	5.4474e-09	0.0604887	0.0103703	8.02223e-09	0	2.86662	0.41265
rs2048698	6	433962	T	C	0.0619972	0.0100469	6.79655e-10	0.0619972	0.0100469	1.04949e-09	0	2.1127	0.549347
rs7454545	6	434348	T	C	0.0621537	0.0100456	6.12678e-10	0.0621537	0.0100456	9.48195e-10	0	1.68594	0.640064
rs9328192	6	434364	G	A	0.0634137	0.0100212	2.48454e-10	0.0634137	0.0100212	3.91928e-10	0	1.69463	0.638128
rs4256472	6	434915	A	G	0.0625535	0.0100521	4.87945e-10	0.0625535	0.0100521	7.58858e-10	0	1.69658	0.637694
rs4263621	6	435471	A	G	0.0509149	0.0100935	4.55148e-07	0.0509149	0.0100935	6.64803e-07	0	1.44051	0.696067
rs12202284	6	471136	A	C	0.107372	0.0146984	2.77212e-13	0.107372	0.0146984	4.94881e-13	0	0.473344	0.924707
rs12210050	6	475489	T	C	0.165941	0.0134882	8.76381e-35	0.165941	0.0134882	2.50412e-34	0	0.354388	0.949495
rs925662	6	476564	G	A	0.058633	0.0117649	6.23736e-07	0.058633	0.0117649	9.86427e-07	0	3.37657	0.496892
rs7745123	6	476800	T	C	0.0606987	0.0111005	4.54907e-08	0.0606987	0.0111005	7.55991e-08	0	1.29995	0.861385
rs7757489	6	476856	C	T	0.0644307	0.0111529	7.60204e-09	0.0644307	0.0111529	1.27632e-08	0	1.64295	0.801053
rs11242908	6	476953	T	C	0.0603429	0.0110917	5.31742e-08	0.0603429	0.0110917	8.75061e-08	0	1.57018	0.814142
rs11242909	6	477065	T	C	0.0641471	0.0111458	8.65133e-09	0.0641471	0.0111458	1.4479e-08	0	1.68371	0.793675
rs7772644	6	477220	T	G	0.0651326	0.0111687	5.48558e-09	0.0651326	0.0111687	9.28263e-09	0	1.76982	0.778
rs7750350	6	477738	T	C	0.0619508	0.0109848	1.70352e-08	0.0619508	0.0109848	2.69375e-08	0	1.93929	0.746924
rs7750535	6	477873	T	C	0.0580906	0.0109693	1.18544e-07	0.0580906	0.0109693	1.90771e-07	0	1.32425	0.857248
rs9504016	6	480107	G	A	0.077853	0.0141736	3.95566e-08	0.077853	0.0141736	5.63517e-08	0	2.44989	0.484415
rs12207950	6	482377	A	G	-0.0770283	0.0143335	7.70131e-08	-0.0770283	0.0143335	1.12686e-07	0	1.67671	0.642125
rs10900954	6	483817	A	G	0.0627971	0.0108945	8.21006e-09	0.0627971	0.0108945	1.37581e-08	0	2.37569	0.667026
rs974455	6	485078	A	G	0.0672773	0.0112024	1.90586e-09	0.0672773	0.0112024	3.30562e-09	0	2.28353	0.68377
rs4072107	6	486953	A	T	0.0621467	0.0109211	1.26637e-08	0.0621467	0.0109211	1.95248e-08	0	3.1779	0.528507
rs9392037	6	487567	T	C	0.0628083	0.011058	1.34765e-08	0.0628083	0.011058	2.12052e-08	0	3.4358	0.487707
rs4406278	6	508234	T	G	0.0828791	0.0166572	6.50569e-07	0.0828791	0.0166572	7.87624e-07	0	0.729848	0.392932
rs9328259	6	508972	A	C	0.081736	0.0165762	8.18362e-07	0.081736	0.0165762	9.99459e-07	0	0.701094	0.402416
rs2493014	6	517983	T	G	-0.0754296	0.0125392	1.79345e-09	-0.0754296	0.0125392	3.11495e-09	0	2.24844	0.690172
rs9392056	6	518078	A	G	0.0881444	0.0154234	1.09719e-08	0.0881444	0.0154234	1.62455e-08	0	0.577604	0.447253
rs2493015	6	518378	C	T	-0.0754635	0.0125398	1.76665e-09	-0.0754635	0.0125398	3.06945e-09	0	2.29177	0.682267
rs12200425	6	518480	T	A	0.0884027	0.0154303	1.00932e-08	0.0884027	0.0154303	1.49862e-08	0	0.569549	0.450438
rs2493022	6	520784	T	C	-0.0752729	0.012544	1.9646e-09	-0.0752729	0.012544	3.40515e-09	0	2.2958	0.681534
rs9378896	6	521147	C	T	0.0895159	0.0155096	7.84953e-09	0.0895159	0.0155096	1.11162e-08	0	0.0694545	0.792133
rs2493029	6	521163	C	T	-0.0764963	0.0125543	1.10657e-09	-0.0764963	0.0125543	1.94288e-09	0	2.40272	0.662136
rs2473475	6	526744	A	G	-0.0764875	0.0125445	1.07877e-09	-0.0764875	0.0125445	1.89513e-09	0	2.35395	0.670965
rs6903640	6	528568	C	T	0.0735174	0.0102162	6.1949e-13	0.0735174	0.0102162	1.25446e-12	0	2.6105	0.624965
rs2493034	6	528736	T	G	0.0562231	0.0110735	3.82887e-07	0.0562231	0.0110735	6.09291e-07	0	2.77588	0.596004
rs2493035	6	528776	T	C	0.0683626	0.0133186	2.85373e-07	0.0683626	0.0133186	4.48786e-07	0	2.12604	0.71259
rs9504229	6	529104	T	C	-0.0777452	0.0150134	2.23823e-07	-0.0702172	0.0218682	3.55841e-07	40.0162	6.66846	0.154481
rs2473477	6	529912	C	A	-0.0739579	0.0123111	1.88513e-09	-0.0739579	0.0123111	3.27047e-09	0	1.0601	0.900551
rs2473479	6	530459	C	T	-0.0759816	0.0123053	6.62936e-10	-0.0759816	0.0123053	1.1771e-09	0	1.18291	0.880904
rs6938671	6	530476	T	G	0.0792674	0.0110368	6.86516e-13	0.0792674	0.0110368	1.38783e-12	0	1.32003	0.857967
rs2493036	6	531112	A	G	-0.0759085	0.0123064	6.90698e-10	-0.0759085	0.0123064	1.2253e-09	0	1.16117	0.884449
rs2473481	6	532089	C	A	-0.075437	0.0122924	8.41665e-10	-0.075437	0.0122924	1.4867e-09	0	1.27363	0.865833
rs4960043	6	534527	C	T	0.0746283	0.0101771	2.2508e-13	0.0746283	0.0101771	4.63328e-13	0	2.24491	0.690817
rs2493040	6	535839	A	G	-0.0693092	0.0106288	6.98922e-11	-0.0693092	0.0106288	1.29997e-10	0	1.48139	0.829933
rs2493041	6	536071	A	G	-0.0775962	0.0122904	2.72727e-10	-0.0775962	0.0122904	4.93472e-10	0	1.22989	0.873153
rs4409224	6	538063	A	T	0.0661802	0.0107595	7.70549e-10	0.0661802	0.0107595	1.36371e-09	0	1.299	0.861546
rs6923301	6	540016	A	G	0.068526	0.0099415	5.46597e-12	0.068526	0.0099415	1.06631e-11	0	2.78946	0.593654
rs6918152	6	542159	G	A	0.0778859	0.0101202	1.4032e-14	0.0778859	0.0101202	3.01338e-14	0	2.18223	0.702283
rs3799296	6	542416	A	T	0.0705976	0.00999943	1.6631e-12	0.0705976	0.00999943	3.31243e-12	0	2.30571	0.679729
rs2473488	6	544239	C	G	0.0621534	0.011149	2.4779e-08	0.0621534	0.011149	3.86049e-08	0	0.766897	0.94283
rs2143332	6	569588	C	G	0.0550092	0.0100478	4.38195e-08	0.0550092	0.0100478	7.21978e-08	0	3.70643	0.447192
rs7755808	6	570289	G	A	0.0588572	0.0103515	1.3016e-08	0.0588572	0.0103515	1.8705e-08	0	2.42971	0.488129
rs12202906	6	570969	G	A	0.0540536	0.0100497	7.50605e-08	0.0540536	0.0100497	1.2181e-07	0	3.43751	0.487444
rs2493049	6	571853	T	C	0.0581231	0.0105133	3.22893e-08	0.0601557	0.0141072	5.15313e-08	32.0093	5.88316	0.208046
rs2073009	6	572480	A	G	0.0546147	0.00998879	4.56154e-08	0.0547141	0.0101431	7.53944e-08	1.67216	4.06802	0.396878
rs12154040	6	572714	T	C	0.0558009	0.0100125	2.50193e-08	0.0558009	0.0100125	3.90912e-08	0	3.79784	0.434055
rs11758772	6	574810	C	T	0.0546322	0.0100217	4.99735e-08	0.0546322	0.0100217	8.28901e-08	0	3.904	0.419153
rs722676	6	575583	G	A	0.0523526	0.0100737	2.02568e-07	0.0544786	0.0129734	2.86874e-07	27.7726	5.53806	0.236404
rs2873358	6	575592	C	A	0.0551972	0.0100359	3.79852e-08	0.0551972	0.0100359	6.06265e-08	0	3.78217	0.436288
rs3757115	6	584401	A	G	0.0704277	0.0110195	1.64621e-10	0.0704277	0.0110195	3.0098e-10	0	3.65417	0.454827
._83943	6	29660461	A	G	-0.053945	0.022776	0.0178602	-0.173043	0.174105	2.88407e-07	96.5692	29.1478	6.70613e-08
._83943	6	30709357	A	G	-0.053945	0.022776	0.0178602	-0.173043	0.174105	2.88407e-07	96.5692	29.1478	6.70613e-08
._83943	6	30969893	G	A	-0.053945	0.022776	0.0178602	-0.173043	0.174105	2.88407e-07	96.5692	29.1478	6.70613e-08
rs10960715	9	12597660	C	T	-0.0513337	0.0100423	3.19223e-07	-0.0513337	0.0100423	5.02592e-07	0	2.10163	0.717074
rs10960717	9	12604796	T	G	-0.0513017	0.0100379	3.20766e-07	-0.0513017	0.0100379	5.05083e-07	0	2.09824	0.717695
rs990649	9	12610225	G	C	-0.0502809	0.0100492	5.63027e-07	-0.0502809	0.0100492	8.88589e-07	0	2.20225	0.698617
rs62542866	9	12617933	C	A	-0.0511626	0.0100728	3.78832e-07	-0.0511626	0.0100728	6.02925e-07	0	2.69291	0.610456
rs13283649	9	12618337	A	T	-0.051141	0.010073	3.83362e-07	-0.051141	0.010073	6.10036e-07	0	2.51955	0.641138
rs12376903	9	12636264	T	C	-0.0514846	0.0101258	3.68615e-07	-0.0514846	0.0101258	5.87057e-07	0	2.81943	0.588483
rs10960735	9	12641821	C	T	-0.0504761	0.0101187	6.0882e-07	-0.0504761	0.0101187	9.63411e-07	0	2.23722	0.692221
rs1325122	9	12642878	T	C	-0.0509459	0.0101643	5.37988e-07	-0.0509459	0.0101643	8.49985e-07	0	2.17663	0.703309
rs10809811	9	12650996	G	C	-0.0502972	0.010091	6.21693e-07	-0.0502972	0.010091	9.83276e-07	0	1.80502	0.771564
rs1408794	9	12651340	G	A	-0.0520003	0.0100306	2.17003e-07	-0.0520003	0.0100306	3.45833e-07	0	1.63365	0.802732
rs1408799	9	12672097	C	T	-0.0542595	0.0103541	1.60246e-07	-0.0542595	0.0103541	2.55065e-07	0	2.36701	0.668598
rs1408800	9	12672275	A	G	-0.0547584	0.0103734	1.30074e-07	-0.0547584	0.0103734	2.10669e-07	0	2.41694	0.659567
rs10809826	9	12682663	G	C	-0.0507328	0.0100871	4.91797e-07	-0.0507328	0.0100871	7.78773e-07	0	1.76933	0.778089
rs2762460	9	12696478	C	T	-0.0506624	0.0100909	5.15167e-07	-0.0506624	0.0100909	8.1466e-07	0	1.92538	0.749482
rs2762461	9	12696499	T	G	-0.0537748	0.0100459	8.65423e-08	-0.0537748	0.0100459	1.38967e-07	0	2.10424	0.716594
rs2733832	9	12704725	T	C	-0.0520988	0.00995202	1.64988e-07	-0.0520988	0.00995202	2.62688e-07	0	2.03878	0.728627
rs1137134	9	12712157	A	G	-0.0554066	0.00992645	2.38161e-08	-0.0554066	0.00992645	3.72169e-08	0	1.28479	0.863951
rs13288130	9	12712578	A	T	-0.0561465	0.0100083	2.02333e-08	-0.0561465	0.0100083	3.14393e-08	0	2.7452	0.601328
rs1134311	9	12713962	A	G	-0.053627	0.00996156	7.30941e-08	-0.053627	0.00996156	1.18449e-07	0	1.80323	0.771891
rs11829	9	12714215	C	G	-0.0539469	0.0100153	7.18564e-08	-0.0539469	0.0100153	1.16486e-07	0	3.63888	0.457077
rs10960758	9	12716315	A	T	-0.0552827	0.0100242	3.48904e-08	-0.0552827	0.0100242	5.51446e-08	0	3.05812	0.548146
rs10960759	9	12716428	A	T	-0.0550252	0.010028	4.08488e-08	-0.0550252	0.010028	6.72681e-08	0	2.92198	0.570965
rs1326797	9	12716762	G	T	-0.0550685	0.0100298	4.00764e-08	-0.0550685	0.0100298	6.54645e-08	0	2.8939	0.575735
rs12379024	9	12717405	A	G	-0.0560481	0.0100231	2.24614e-08	-0.0560481	0.0100231	3.47823e-08	0	2.53239	0.638846
rs13295868	9	12717912	G	A	-0.0557939	0.0100247	2.61154e-08	-0.0557939	0.0100247	4.14264e-08	0	2.41543	0.659841
rs7019226	9	12718370	T	C	-0.0535331	0.0100242	9.27641e-08	-0.0535331	0.0100242	1.49254e-07	0	3.2603	0.515247
rs11789751	9	12719264	G	A	-0.0561685	0.010026	2.11543e-08	-0.0561685	0.010026	3.2798e-08	0	2.756	0.599452
rs10491744	9	12720106	G	A	-0.0555939	0.0100247	2.92817e-08	-0.0555939	0.0100247	4.722e-08	0	2.74058	0.602132
rs10960760	9	12720152	G	T	-0.0557468	0.0100231	2.6695e-08	-0.0557468	0.0100231	4.24032e-08	0	2.62864	0.621758
rs2382361	9	12720786	C	T	-0.054553	0.0100209	5.2112e-08	-0.054553	0.0100209	8.60659e-08	0	2.61672	0.623864
rs1409626	9	12720820	A	G	-0.0552925	0.0100202	3.42664e-08	-0.0552925	0.0100202	5.42979e-08	0	2.49131	0.646193
rs1409629	9	12721061	C	A	-0.0541174	0.0100234	6.69747e-08	-0.0541174	0.0100234	1.08624e-07	0	2.52007	0.641045
rs1409630	9	12721251	C	G	-0.0524294	0.0100129	1.63947e-07	-0.0524294	0.0100129	2.61015e-07	0	2.90011	0.574678
rs13288475	9	12721714	T	G	-0.0516667	0.0100083	2.43787e-07	-0.0516667	0.0100083	3.8775e-07	0	3.0441	0.550473
rs13288636	9	12721806	A	G	-0.052339	0.0100059	1.68768e-07	-0.052339	0.0100059	2.68121e-07	0	2.99465	0.558721
rs13288681	9	12721881	C	G	-0.0521254	0.0100143	1.939e-07	-0.0521254	0.0100143	3.06935e-07	0	3.16922	0.529917
rs1326798	9	12722227	G	C	-0.0530126	0.0100364	1.27772e-07	-0.0530126	0.0100364	2.07233e-07	0	2.65172	0.617689
rs12379260	9	12723112	A	G	-0.0551446	0.0100592	4.20567e-08	-0.0551446	0.0100592	6.95831e-08	0	3.21159	0.523062
rs10756395	9	12723937	A	G	-0.0556267	0.0100778	3.39574e-08	-0.0556267	0.0100778	5.38778e-08	0	3.20178	0.524644
rs13284445	9	12724267	T	C	-0.0563024	0.0100989	2.47374e-08	-0.0563024	0.0100989	3.85122e-08	0	2.80942	0.590207
rs13284453	9	12724280	T	C	-0.056652	0.0101001	2.03446e-08	-0.056652	0.0101001	3.16083e-08	0	3.09406	0.54221
rs13284467	9	12724345	G	A	-0.0558954	0.0100873	3.00453e-08	-0.0558954	0.0100873	4.84822e-08	0	2.90479	0.573883
rs13284898	9	12724560	T	C	-0.0559736	0.0100765	2.7784e-08	-0.0559736	0.0100765	4.44416e-08	0	2.94467	0.567127
rs10960764	9	12729218	G	A	-0.0566039	0.0101316	2.31236e-08	-0.0566039	0.0101316	3.62574e-08	0	1.79571	0.773266
rs10960765	9	12730119	C	T	-0.0573365	0.0101198	1.46361e-08	-0.0573365	0.0101198	2.32886e-08	0	2.35327	0.671088
rs1326779	9	12737581	C	T	0.0534628	0.0106109	4.69231e-07	0.0534628	0.0106109	7.42443e-07	0	0.775988	0.941638
rs1326780	9	12738034	C	T	0.0540777	0.0106201	3.54264e-07	0.0540777	0.0106201	5.63989e-07	0	0.799995	0.938449
rs10756400	9	12738157	A	G	0.0531897	0.0106212	5.50324e-07	0.0531897	0.0106212	8.69033e-07	0	0.800619	0.938365
rs970944	9	12738401	T	C	0.0529433	0.0106201	6.19024e-07	0.0529433	0.0106201	9.79157e-07	0	0.811543	0.936894
rs970945	9	12738641	T	C	0.0532265	0.0106295	5.51682e-07	0.0532265	0.0106295	8.71125e-07	0	0.88051	0.92734
rs970946	9	12738690	A	C	0.0538643	0.0106314	4.05109e-07	0.0538643	0.0106314	6.44368e-07	0	0.933904	0.919647
rs970947	9	12738813	G	A	0.0539859	0.0106263	3.76619e-07	0.0539859	0.0106263	5.99488e-07	0	0.931062	0.920063
rs10960774	9	12739313	G	A	-0.051296	0.01009	3.69915e-07	-0.051296	0.01009	5.89076e-07	0	2.07152	0.722607
rs10756402	9	12739948	T	A	0.0539915	0.0106382	3.86997e-07	0.0539915	0.0106382	6.1574e-07	0	0.932362	0.919873
rs10960775	9	12742172	A	C	-0.0530025	0.0101119	1.59176e-07	-0.0530025	0.0101119	2.53346e-07	0	0.927683	0.920556
rs7466623	9	12742338	A	C	-0.05075	0.0101111	5.18758e-07	-0.05075	0.0101111	8.202e-07	0	1.227	0.873634
rs2209269	9	12742662	T	C	-0.051432	0.0101061	3.59612e-07	-0.051432	0.0101061	5.73067e-07	0	1.13349	0.888923
rs7044022	9	12743080	G	T	-0.0530569	0.0101086	1.53207e-07	-0.0530569	0.0101086	2.43812e-07	0	1.12134	0.890872
rs7028587	9	12743510	A	G	-0.0528826	0.0101037	1.65899e-07	-0.0528826	0.0101037	2.64063e-07	0	1.22709	0.873619
rs13289304	9	12746337	A	G	-0.0531158	0.010102	1.45687e-07	-0.0531158	0.010102	2.3352e-07	0	1.27816	0.865071
rs10124197	9	12746651	C	T	0.0543178	0.0106353	3.26749e-07	0.0543178	0.0106353	5.1529e-07	0	1.3297	0.856317
rs35666741	9	12747561	C	T	-0.051379	0.0100984	3.62219e-07	-0.051379	0.0100984	5.77119e-07	0	1.45458	0.834655
rs10756406	9	12748587	T	C	-0.0519232	0.0101137	2.83694e-07	-0.0519232	0.0101137	4.46305e-07	0	1.22246	0.874386
rs927868	9	12748795	T	G	-0.0523449	0.0101086	2.23978e-07	-0.0523449	0.0101086	3.5607e-07	0	1.1648	0.883859
rs927869	9	12748962	G	A	-0.0522221	0.0101115	2.40898e-07	-0.0522221	0.0101115	3.8356e-07	0	1.27538	0.865539
rs4741245	9	12749300	G	A	-0.051605	0.0100781	3.04735e-07	-0.051605	0.0100781	4.79189e-07	0	1.26992	0.866457
rs7023927	9	12749596	A	G	-0.0503793	0.0100922	5.97788e-07	-0.0503793	0.0100922	9.45543e-07	0	1.19329	0.879203
rs7035500	9	12750095	T	G	-0.0502174	0.01008	6.29678e-07	-0.0502174	0.01008	9.95591e-07	0	1.33119	0.856062
rs1543587	9	12751741	C	T	-0.0508505	0.0100958	4.73389e-07	-0.0508505	0.0100958	7.49151e-07	0	1.22511	0.873947
rs10123986	9	12751889	C	T	0.0552021	0.0106799	2.35618e-07	0.0552021	0.0106799	3.75402e-07	0	1.85533	0.762346
rs1074789	9	12752340	G	A	-0.0537425	0.0101149	1.07713e-07	-0.0537425	0.0101149	1.72291e-07	0	1.38172	0.847365
rs1074790	9	12752371	T	C	0.0551165	0.01068	2.45975e-07	0.0551165	0.01068	3.9092e-07	0	1.82379	0.768126
rs7021368	9	12757832	C	T	-0.0512608	0.0100902	3.76928e-07	-0.0512608	0.0100902	5.99967e-07	0	1.43633	0.837858
rs7036011	9	12757959	G	A	-0.0508484	0.0100791	4.53746e-07	-0.0508484	0.0100791	7.19536e-07	0	1.66782	0.796554
rs7039325	9	12758156	T	C	-0.0511005	0.0100806	3.99492e-07	-0.0511005	0.0100806	6.35365e-07	0	1.62186	0.804858
rs12552462	9	12758650	G	T	-0.0530522	0.0100752	1.39717e-07	-0.0530522	0.0100752	2.2581e-07	0	1.32094	0.857812
rs10809836	9	12758843	C	A	-0.0529039	0.010073	1.50403e-07	-0.0529039	0.010073	2.39349e-07	0	1.46167	0.833408
rs10960779	9	12758881	G	A	-0.0536221	0.0100496	9.51478e-08	-0.0536221	0.0100496	1.53048e-07	0	1.39586	0.844914
rs1326788	9	12759781	T	C	-0.0528632	0.0100706	1.52701e-07	-0.0528632	0.0100706	2.43007e-07	0	1.53683	0.820098
rs1326789	9	12759838	A	G	-0.0529913	0.0100732	1.43581e-07	-0.0529913	0.0100732	2.31162e-07	0	1.5761	0.813081
rs7025842	9	12760647	A	G	-0.0534673	0.0100676	1.09144e-07	-0.0534673	0.0100676	1.74498e-07	0	1.62875	0.803617
rs7025953	9	12760718	A	G	-0.0519593	0.0101091	2.7497e-07	-0.0519593	0.0101091	4.33518e-07	0	1.79213	0.773922
rs7025771	9	12760762	T	C	-0.0513086	0.0101068	3.8417e-07	-0.0513086	0.0101068	6.11304e-07	0	1.88391	0.7571
rs7025678	9	12760788	G	A	-0.0510249	0.0101036	4.41467e-07	-0.0510249	0.0101036	7.01674e-07	0	1.82876	0.767216
rs7025914	9	12760884	T	C	-0.0534333	0.0100808	1.15481e-07	-0.0534333	0.0100808	1.85659e-07	0	1.89355	0.75533
rs10491743	9	12760920	T	C	-0.0522474	0.0100702	2.12221e-07	-0.0522474	0.0100702	3.38133e-07	0	1.81067	0.770529
rs1326790	9	12761168	A	T	-0.0532802	0.010079	1.24854e-07	-0.0532802	0.010079	2.01881e-07	0	1.82422	0.768049
rs1326791	9	12761300	C	T	-0.0535533	0.0100827	1.08769e-07	-0.0535533	0.0100827	1.73921e-07	0	2.03613	0.729114
rs1326792	9	12761360	C	T	-0.0534845	0.0100842	1.13426e-07	-0.0534845	0.0100842	1.82035e-07	0	2.01295	0.733377
rs7030485	9	12761819	A	G	-0.0533375	0.0100837	1.22669e-07	-0.0533375	0.0100837	1.97877e-07	0	1.9791	0.739603
._83943	9	29939173	G	C	-0.053945	0.022776	0.0178602	-0.173043	0.174105	2.88407e-07	96.5692	29.1478	6.70613e-08
rs4930644	11	68819097	T	C	0.0713329	0.0141868	4.95298e-07	0.0713329	0.0141868	6.82317e-07	0	1.17491	0.555739
rs896978	11	68828929	A	G	0.0675568	0.0106722	2.44931e-10	0.0675568	0.0106722	3.86485e-10	0	1.80935	0.612902
rs1466222	11	68832848	A	G	0.0657801	0.0106349	6.19743e-10	0.0657801	0.0106349	9.58893e-10	0	1.15517	0.763775
rs7950657	11	68834831	A	G	0.0658067	0.0106332	6.06355e-10	0.0658067	0.0106332	9.3862e-10	0	1.14341	0.766607
rs61881024	11	68837794	G	A	0.0653963	0.0106252	7.51475e-10	0.0653963	0.0106252	1.15786e-09	0	1.2348	0.744671
rs3750965	11	68840160	G	A	0.0653903	0.0106063	7.03655e-10	0.0653903	0.0106063	1.08573e-09	0	1.27814	0.734331
rs7937006	11	68843932	T	C	0.0650611	0.0106173	8.90895e-10	0.0650611	0.0106173	1.36758e-09	0	1.14183	0.766987
rs731974	11	68847156	T	C	0.0657425	0.0104584	3.25518e-10	0.0657425	0.0104584	5.86818e-10	0	1.38881	0.846138
rs4930264	11	68852181	T	C	0.0663649	0.0104148	1.86352e-10	0.0663649	0.0104148	3.3985e-10	0	1.41431	0.841703
rs3829241	11	68855363	A	G	-0.0598617	0.0103455	7.19618e-09	-0.0598617	0.0103455	1.05267e-08	0	1.48257	0.686299
rs1060435	11	68855595	G	A	-0.062047	0.0115104	7.02617e-08	-0.062047	0.0115104	9.53282e-08	0	0.781428	0.676574
rs4930265	11	68855954	G	A	0.0679024	0.0104604	8.50677e-11	0.0679024	0.0104604	1.5761e-10	0	1.23075	0.87301
rs3376	11	68856680	A	G	0.0668885	0.0104567	1.5878e-10	0.0668885	0.0104567	2.90515e-10	0	1.13539	0.888618
rs2253658	11	68856804	G	C	0.0676612	0.0104567	9.76097e-11	0.0676612	0.0104567	1.80353e-10	0	1.16541	0.88376
rs3168115	11	68858090	T	A	0.0670647	0.0104421	1.34051e-10	0.0670647	0.0104421	2.46113e-10	0	0.967558	0.914675
rs12280942	11	68859683	G	A	-0.0677651	0.0103833	6.73897e-11	-0.0677651	0.0103833	1.25432e-10	0	1.60092	0.808626
rs11228490	11	68860872	C	G	0.0661035	0.0104581	2.60273e-10	0.0661035	0.0104581	4.71396e-10	0	1.05303	0.901651
rs10896421	11	68863048	C	T	0.0676394	0.0105421	1.39766e-10	0.0676394	0.0105421	2.56389e-10	0	1.14316	0.887366
rs3018690	11	68882926	T	C	-0.0611567	0.00993011	7.33381e-10	-0.0611567	0.00993011	1.29933e-09	0	0.865149	0.929507
rs2924545	11	68883281	A	G	-0.0632267	0.00994399	2.04025e-10	-0.0632267	0.00994399	3.71388e-10	0	0.721631	0.948635
rs7131509	11	68883556	T	C	-0.0718697	0.0104826	7.07699e-12	-0.0718697	0.0104826	1.37422e-11	0	3.47951	0.481
rs3018691	11	68884543	T	C	0.0669125	0.0105681	2.42657e-10	0.067211	0.0109388	4.38602e-10	3.82108	4.15892	0.384926
rs3892895	11	68884755	G	A	-0.0667857	0.0103361	1.0373e-10	-0.0667857	0.0103361	1.91429e-10	0	3.16158	0.531159
rs7932023	11	68885278	A	G	-0.0587308	0.00981285	2.16268e-09	-0.0587308	0.00981285	3.74027e-09	0	0.958456	0.916029
rs7950146	11	68885647	A	T	-0.052447	0.00974089	7.27646e-08	-0.052447	0.00974089	1.17874e-07	0	1.66716	0.796675
rs930788	11	68886179	T	C	-0.053029	0.00974673	5.30742e-08	-0.053029	0.00974673	8.73588e-08	0	1.66271	0.797479
rs12419854	11	68886460	T	A	-0.0883009	0.014535	1.23937e-09	-0.0883009	0.014535	2.17056e-09	0	2.13177	0.711538
rs61882972	11	68887153	C	T	0.0667045	0.0106668	4.0145e-10	0.0681023	0.0123618	6.9166e-10	16.3928	4.78428	0.310157
rs3019781	11	68888456	T	C	-0.0674073	0.0126337	9.52623e-08	-0.0674073	0.0126337	1.40768e-07	0	0.756732	0.859786
rs10896433	11	68888930	G	A	-0.0652792	0.0125902	2.16096e-07	-0.0652792	0.0125902	3.17133e-07	0	0.86285	0.834382
rs11228506	11	68889182	A	G	-0.0629291	0.0124921	4.71672e-07	-0.0629291	0.0124921	6.89958e-07	0	0.909891	0.82304
rs2924552	11	68889367	T	C	-0.0713302	0.009977	8.71205e-13	-0.0713302	0.009977	1.75423e-12	0	1.37411	0.848682
rs2924553	11	68889390	A	T	-0.0715023	0.00997878	7.754e-13	-0.0715023	0.00997878	1.56435e-12	0	1.38755	0.846356
rs11228517	11	68904240	G	A	-0.0807735	0.0129445	4.37674e-10	-0.078662	0.0215031	6.82255e-10	47.9922	5.76837	0.12344
rs72932523	11	68906120	A	G	-0.133771	0.0167804	1.56299e-15	-0.13346	0.0180168	3.46233e-15	7.95775	4.34583	0.361221
rs10896438	11	68906570	G	T	-0.0822084	0.0105038	5.01565e-15	-0.0834406	0.0166049	1.09317e-14	48.435	7.75719	0.100889
rs7928319	11	68907002	A	G	-0.0864184	0.0107118	7.1707e-16	-0.0896173	0.0184533	1.60531e-15	55.7623	9.04205	0.0600569
rs6591373	11	68907274	G	C	-0.082092	0.0105034	5.46346e-15	-0.0833723	0.0165217	1.18933e-14	47.9927	7.69122	0.103567
rs34662054	11	68908815	C	G	-0.0817231	0.010558	9.9102e-15	-0.0825196	0.0175309	2.139e-14	52.7478	8.46521	0.0759489
rs7126281	11	68910223	G	C	-0.0867713	0.0107062	5.28496e-16	-0.0892405	0.0187808	1.18797e-15	57.1774	9.34087	0.0531217
rs2924540	11	68910579	C	T	-0.063104	0.0100942	4.06522e-10	-0.063104	0.0100942	7.29419e-10	0	2.25799	0.688427
rs2924538	11	68910854	C	T	-0.0792382	0.010454	3.46402e-14	-0.0803795	0.0166415	7.34015e-14	49.0169	7.84574	0.0973954
rs3018667	11	68912221	G	A	-0.0655719	0.0104696	3.775e-10	-0.0655719	0.0104696	6.78406e-10	0	3.84859	0.426885
rs11228521	11	68915045	T	C	-0.0845351	0.0106827	2.50675e-15	-0.0868272	0.018616	5.51689e-15	56.6466	9.22649	0.0556811
rs56157419	11	68915341	T	C	0.0581883	0.0101893	1.12502e-08	0.0581883	0.0101893	1.79999e-08	0	1.82409	0.768073
rs10896439	11	68915362	T	C	-0.0803034	0.0105019	2.06415e-14	-0.0808996	0.0173988	4.40772e-14	52.4941	8.42001	0.0773494
rs12794032	11	68916901	A	G	-0.080485	0.0105047	1.83364e-14	-0.0810565	0.0174111	3.92234e-14	52.5322	8.42676	0.0771387
rs12796066	11	68918556	C	T	-0.0642326	0.0101312	2.29678e-10	-0.0642326	0.0101312	4.17064e-10	0	2.45221	0.653213
rs7104354	11	68919489	T	C	-0.0836724	0.0104817	1.43158e-15	-0.0837195	0.0166236	3.17503e-15	48.6016	7.78234	0.0998846
rs10792025	11	68921211	T	C	-0.0691803	0.0101441	9.12094e-12	-0.0691803	0.0101441	1.76301e-11	0	1.55255	0.817295
rs2924525	11	68922244	T	C	-0.0684032	0.0101144	1.35205e-11	-0.0684032	0.0101144	2.59466e-11	0	1.63037	0.803324
rs12798031	11	68922450	T	G	-0.0854811	0.0105103	4.18659e-16	-0.0849079	0.0147548	9.43985e-16	36.8249	6.3316	0.175715
rs10792026	11	68923241	A	G	0.0670421	0.0101212	3.49821e-11	0.0670421	0.0101212	6.59449e-11	0	1.8132	0.770066
rs3019751	11	68923597	C	T	0.0638102	0.00988263	1.06938e-10	0.0638102	0.00988263	1.97228e-10	0	1.33557	0.855312
rs3019750	11	68923933	C	T	0.0596255	0.010181	4.72583e-09	0.0596255	0.010181	8.02549e-09	0	2.15004	0.708185
rs3019749	11	68924679	C	T	-0.0551229	0.00986406	2.29364e-08	-0.0551229	0.00986406	3.58392e-08	0	2.04717	0.727083
rs7929203	11	68924739	T	C	-0.0860376	0.0107201	1.00866e-15	-0.0888517	0.0167804	2.24774e-15	47.3791	7.60154	0.107314
rs12418948	11	68926522	T	C	-0.0845304	0.0105197	9.32718e-16	-0.0838805	0.0146877	2.08071e-15	36.1482	6.26451	0.180246
rs79242971	11	68926555	G	A	0.0674769	0.0104225	9.53463e-11	0.0674769	0.0104225	1.76253e-10	0	3.83506	0.428787
rs2924528	11	68926593	C	T	-0.0593459	0.010018	3.1437e-09	-0.0593459	0.010018	5.39014e-09	0	2.52811	0.639609
rs3750970	11	68927048	C	T	-0.0584754	0.0100168	5.29056e-09	-0.0584754	0.0100168	8.96039e-09	0	2.43808	0.655757
rs2924530	11	68930485	T	C	0.0719561	0.0100361	7.51667e-13	0.0719561	0.0100361	1.51726e-12	0	1.07509	0.898203
rs1542335	11	68931120	A	T	0.0715268	0.0100391	1.04204e-12	0.0715268	0.0100391	2.09193e-12	0	1.00847	0.908509
rs1453834	11	68931903	T	C	0.071742	0.0100332	8.65048e-13	0.071742	0.0100332	1.74204e-12	0	0.905235	0.923809
rs1453835	11	68932050	A	G	0.0715266	0.0100367	1.02946e-12	0.0715266	0.0100367	2.0671e-12	0	0.919287	0.921778
rs1542336	11	68932470	A	C	0.071069	0.0100379	1.44077e-12	0.071069	0.0100379	2.87662e-12	0	0.813629	0.936612
rs1542337	11	68932562	A	G	0.0718773	0.0100357	7.94156e-13	0.0718773	0.0100357	1.60156e-12	0	0.968918	0.914472
rs7940364	11	68932899	A	G	0.0730782	0.0100165	2.96903e-13	0.0730782	0.0100165	6.08473e-13	0	0.68821	0.952775
rs1551302	11	68933696	A	C	0.0733595	0.0100325	2.62898e-13	0.0733595	0.0100325	5.39836e-13	0	0.622435	0.960538
rs1011177	11	68933753	C	T	0.0732412	0.010025	2.75493e-13	0.0732412	0.010025	5.65273e-13	0	0.616249	0.961241
rs1011176	11	68933897	C	T	0.0732359	0.0100255	2.77288e-13	0.0732359	0.0100255	5.68897e-13	0	0.618577	0.960977
rs1011175	11	68934052	G	A	0.0735407	0.0100311	2.2796e-13	0.0735407	0.0100311	4.69161e-13	0	0.699686	0.951368
rs896968	11	68934962	C	T	0.0725665	0.01003	4.6576e-13	0.0725665	0.01003	9.47586e-13	0	0.612835	0.961627
rs12418451	11	68935419	A	G	-0.0850846	0.010592	9.5211e-16	-0.0848415	0.0141761	2.12338e-15	31.789	5.86416	0.209525
rs11228540	11	68935552	A	G	0.0719427	0.0100514	8.2169e-13	0.0719427	0.0100514	1.65614e-12	0	0.627235	0.95999
rs4488206	11	68936494	A	C	0.0648878	0.0109553	3.16173e-09	0.0648878	0.0109553	5.42033e-09	0	3.85145	0.426483
rs66592032	11	68944357	A	G	-0.0805808	0.0106311	3.46234e-14	-0.0807006	0.0141056	7.33664e-14	30.9636	5.79405	0.215066
rs12420758	11	68946691	A	G	-0.0820724	0.0106354	1.19182e-14	-0.0817216	0.0150915	2.56554e-14	37.9263	6.44395	0.168356
rs12420735	11	68946724	G	C	-0.0751526	0.0147761	3.65525e-07	-0.0751526	0.0147761	5.05045e-07	0	1.18221	0.553714
rs12362872	11	68947328	G	C	-0.0614333	0.0110537	2.73318e-08	-0.0614333	0.0110537	3.90405e-08	0	1.33189	0.721576
rs9651718	11	68947543	C	G	-0.0792615	0.0106116	8.06137e-14	-0.0786866	0.0163194	1.68637e-13	45.7036	7.36697	0.117721
rs10750844	11	68948043	C	A	-0.0578719	0.00983168	3.95021e-09	-0.0578719	0.00983168	6.73682e-09	0	2.33871	0.67373
rs4930268	11	68948691	G	C	-0.0561243	0.0098262	1.11855e-08	-0.0561243	0.0098262	1.79089e-08	0	2.14525	0.709064
rs4930659	11	68949606	G	T	-0.0562	0.00982587	1.0678e-08	-0.0562	0.00982587	1.72166e-08	0	2.00582	0.734689
rs4930660	11	68949736	C	T	-0.0561259	0.0098262	1.11749e-08	-0.0561259	0.0098262	1.78939e-08	0	2.14507	0.709098
rs11228551	11	68954994	A	T	-0.079312	0.0105298	4.99187e-14	-0.0790881	0.0163486	1.05194e-13	46.7115	7.50631	0.111431
rs61881080	11	68955996	A	G	-0.130914	0.0174523	6.32281e-14	-0.135224	0.0229049	1.32762e-13	30.1812	5.72912	0.220312
rs12809032	11	68957110	T	C	-0.0788418	0.0105165	6.53278e-14	-0.0785912	0.0164836	1.37102e-13	47.5637	7.62831	0.106183
rs12800787	11	68959319	C	T	-0.0773863	0.0104718	1.46841e-13	-0.0773371	0.0166048	3.04323e-13	48.6349	7.78738	0.0996846
rs4072598	11	68959689	C	A	-0.0558302	0.0097953	1.20024e-08	-0.0558302	0.0097953	1.88674e-08	0	1.93499	0.747714
rs11228553	11	68960184	G	T	-0.0769541	0.0104718	2.0019e-13	-0.0768646	0.0167606	4.12861e-13	49.4671	7.91563	0.0947182
rs10896442	11	68960213	A	G	-0.0568588	0.00981879	7.00479e-09	-0.0568588	0.00981879	1.17838e-08	0	2.40533	0.661664
rs12223972	11	68960391	G	A	-0.0762428	0.0104435	2.86758e-13	-0.0765307	0.0169214	5.88009e-13	50.6049	8.09797	0.0880545
rs55814684	11	68964137	C	T	-0.0770182	0.0104928	2.13462e-13	-0.0771082	0.0169456	4.39785e-13	50.3568	8.0575	0.0894945
rs10792030	11	68968815	G	A	-0.0650105	0.012616	2.56327e-07	-0.0650105	0.012616	3.74507e-07	0	1.07054	0.784191
rs61881137	11	69006733	T	C	-0.136005	0.0237837	1.0752e-08	-0.136221	0.0299229	1.55971e-08	21.6562	3.82927	0.280499
rs11021172	11	88484644	G	C	-0.0569369	0.0109188	1.84259e-07	-0.0569369	0.0109188	2.91666e-07	0	1.04877	0.902313
rs12276694	11	88485142	A	G	-0.0570597	0.0109192	1.73571e-07	-0.0570597	0.0109192	2.74899e-07	0	1.05158	0.901877
rs11604767	11	88489426	C	T	-0.0557521	0.0108569	2.81902e-07	-0.0557521	0.0108569	4.43654e-07	0	1.2448	0.870669
rs10831366	11	88490405	T	C	-0.0551633	0.0107968	3.23488e-07	-0.0551633	0.0107968	5.09477e-07	0	1.42741	0.839418
rs2126741	11	88490844	G	A	-0.0552031	0.0107952	3.15937e-07	-0.0552031	0.0107952	4.9729e-07	0	1.4392	0.837355
rs2201930	11	88494876	C	A	-0.0565487	0.0108057	1.6657e-07	-0.0565487	0.0108057	2.65013e-07	0	1.32755	0.856685
rs11021281	11	88505042	G	C	-0.0555765	0.0108104	2.73235e-07	-0.0555765	0.0108104	4.31031e-07	0	1.12786	0.889827
rs7483607	11	88505808	T	C	-0.0553931	0.0108072	2.96649e-07	-0.0553931	0.0108072	4.6607e-07	0	1.07276	0.89857
rs12273449	11	88508191	A	G	-0.0563701	0.0107956	1.77405e-07	-0.0563701	0.0107956	2.80842e-07	0	1.16983	0.88304
rs7932651	11	88509707	A	G	-0.0551361	0.0108091	3.38062e-07	-0.0551361	0.0108091	5.3603e-07	0	1.1345	0.88876
rs7924618	11	88509719	A	T	-0.0567655	0.0107934	1.44622e-07	-0.0567655	0.0107934	2.32329e-07	0	1.14395	0.887238
rs2387410	11	88510273	C	T	-0.0564104	0.0107954	1.73748e-07	-0.0564104	0.0107954	2.75148e-07	0	1.18337	0.880829
rs2387411	11	88510375	A	G	-0.055327	0.0108109	3.09245e-07	-0.055327	0.0108109	4.86495e-07	0	1.13574	0.888561
rs1909399	11	88510470	T	C	-0.0566721	0.0107888	1.49733e-07	-0.0566721	0.0107888	2.38282e-07	0	1.19602	0.878753
rs7102764	11	88511260	T	A	-0.0564618	0.0107932	1.68375e-07	-0.0564618	0.0107932	2.67566e-07	0	1.2073	0.876896
rs7118677	11	88511524	T	G	-0.0551813	0.0108061	3.28173e-07	-0.0551813	0.0108061	5.17896e-07	0	1.18725	0.880194
rs1499172	11	88512538	A	C	-0.0537633	0.0107779	6.09174e-07	-0.0537633	0.0107779	9.63958e-07	0	1.31431	0.858943
rs1499171	11	88512617	A	G	-0.0544451	0.0107868	4.47933e-07	-0.0544451	0.0107868	7.11133e-07	0	1.22903	0.873296
rs12280431	11	88512702	T	A	-0.0560396	0.0107714	1.96467e-07	-0.0560396	0.0107714	3.11089e-07	0	1.22393	0.874143
rs10765770	11	88513636	A	G	-0.0546716	0.0107926	4.07012e-07	-0.0546716	0.0107926	6.47418e-07	0	1.22113	0.874607
rs7119749	11	88515022	G	A	-0.0582975	0.0108106	6.94391e-08	-0.0582975	0.0108106	1.13168e-07	0	0.878494	0.927626
rs12802000	11	88519542	T	C	-0.0556555	0.0108384	2.82115e-07	-0.0556555	0.0108384	4.43969e-07	0	0.924343	0.921043
rs3913309	11	88520807	A	G	-0.057288	0.0108322	1.23216e-07	-0.057288	0.0108322	1.98878e-07	0	1.19595	0.878766
rs10831438	11	88523459	G	A	-0.0567622	0.0108398	1.63681e-07	-0.0567622	0.0108398	2.60587e-07	0	1.4243	0.83996
rs10765773	11	88526741	C	G	-0.0566685	0.0108355	1.69624e-07	-0.0566685	0.0108355	2.69332e-07	0	1.25753	0.86854
rs10501686	11	88531777	A	G	0.054934	0.0108297	3.92558e-07	0.054934	0.0108297	6.24465e-07	0	1.23841	0.871735
rs4753199	11	88532283	T	C	0.0551446	0.0108371	3.60888e-07	0.0551446	0.0108371	5.75051e-07	0	1.20871	0.876663
rs3907594	11	88533860	G	C	0.0561059	0.0108243	2.17961e-07	0.0561059	0.0108243	3.47241e-07	0	1.00948	0.908356
rs1813119	11	88534715	C	T	0.0557871	0.0108254	2.55892e-07	0.0557871	0.0108254	4.05605e-07	0	1.00186	0.909514
rs2169660	11	88540184	A	G	0.0548848	0.0108404	4.12713e-07	0.0548848	0.0108404	6.56556e-07	0	1.35076	0.852706
rs6483475	11	88543756	C	A	0.0553213	0.0108189	3.16438e-07	0.0553213	0.0108189	4.98097e-07	0	1.10316	0.89377
rs1027533	11	88546416	C	T	0.055202	0.010815	3.32203e-07	0.055202	0.010815	5.25278e-07	0	1.08516	0.896619
rs3956251	11	88548848	G	C	0.0559988	0.0108605	2.52062e-07	0.0559988	0.0108605	3.99839e-07	0	0.922533	0.921306
rs10765794	11	88551881	G	C	0.056968	0.0108694	1.59602e-07	0.056968	0.0108694	2.5403e-07	0	0.848532	0.931826
rs7109255	11	88552381	G	A	0.0559937	0.0108645	2.5525e-07	0.0559937	0.0108645	4.04637e-07	0	1.03348	0.904677
rs6483483	11	88553111	C	T	0.0560411	0.0108626	2.48151e-07	0.0560411	0.0108626	3.94072e-07	0	0.996898	0.910266
rs7479952	11	88554170	T	C	0.0559258	0.0108548	2.57504e-07	0.0559258	0.0108548	4.08029e-07	0	1.00678	0.908766
rs6416019	11	88554754	G	T	0.054652	0.0108146	4.33653e-07	0.054652	0.0108146	6.89507e-07	0	1.34759	0.853252
rs10831496	11	88557991	G	A	0.0548896	0.0107948	3.67941e-07	0.0548896	0.0107948	5.8601e-07	0	1.11543	0.891816
rs10741530	11	88559549	C	A	0.0553118	0.0108056	3.07482e-07	0.0553118	0.0108056	4.83647e-07	0	1.25015	0.869774
rs11021475	11	88559928	G	C	0.0558463	0.0108145	2.41678e-07	0.0558463	0.0108145	3.8469e-07	0	1.29852	0.861626
rs1499185	11	88560984	G	C	0.0556748	0.0108241	2.69526e-07	0.0556748	0.0108241	4.25707e-07	0	1.30345	0.86079
rs1499184	11	88561292	C	G	0.0556458	0.0108112	2.64597e-07	0.0556458	0.0108112	4.18623e-07	0	1.21455	0.875697
rs480015	11	88564533	C	A	0.0561547	0.010775	1.87249e-07	0.0561547	0.010775	2.96394e-07	0	1.52797	0.821676
rs492312	11	88568379	A	G	0.0560872	0.0108545	2.37629e-07	0.0560872	0.0108545	3.78811e-07	0	1.20189	0.877787
rs578697	11	88568681	T	C	0.0564739	0.0108585	1.98309e-07	0.0564739	0.0108585	3.1407e-07	0	1.4444	0.836443
rs586927	11	88571504	C	T	0.0567453	0.0108695	1.78358e-07	0.0567453	0.0108695	2.82347e-07	0	1.30157	0.861109
rs10765192	11	88884329	A	G	-0.0651817	0.0145615	7.59487e-06	-0.0647544	0.0350574	7.82871e-07	76.2495	16.8418	0.00207465
rs1042602	11	88911696	A	C	-0.0635594	0.00999944	2.06679e-10	-0.0614872	0.0122749	3.76118e-10	22.7127	5.17549	0.26976
rs7936840	11	88981503	C	T	0.160458	0.0300223	9.05991e-08	0.18963	0.053339	1.45673e-07	55.6689	9.023	0.060527
rs35963892	11	88983003	C	T	0.150304	0.0292238	2.70118e-07	0.161382	0.0430483	4.26558e-07	39.4147	6.60226	0.15846
rs34003066	11	88983632	T	C	0.156415	0.0298239	1.566e-07	0.187097	0.0549184	2.49213e-07	58.5978	9.66133	0.0465358
rs12421746	11	88984984	T	C	0.156176	0.0298051	1.6064e-07	0.186895	0.0549099	2.55698e-07	58.6246	9.66759	0.0464152
rs7127196	11	88997520	C	A	0.152158	0.0292054	1.88907e-07	0.16332	0.0430717	2.99016e-07	39.5564	6.61773	0.157522
rs71469244	11	88998400	G	T	0.149102	0.0294796	4.24141e-07	0.169235	0.0479691	6.74692e-07	48.4186	7.75473	0.100987
rs7927996	11	89001621	T	G	0.156172	0.029206	8.92957e-08	0.177032	0.0500066	1.43518e-07	52.7619	8.46775	0.0758709
rs2298458	11	89003604	A	C	0.153179	0.0296628	2.41716e-07	0.18537	0.0549594	3.84745e-07	58.9907	9.7539	0.0447837
rs12419351	11	89008816	G	C	0.0976958	0.0193232	4.28403e-07	0.0966186	0.0276949	6.81331e-07	37.6141	6.4117	0.170439
rs11018582	11	89061647	A	G	0.0865134	0.0175497	8.23933e-07	0.109945	0.0419667	4.98664e-07	75.8485	16.5621	0.00235062
rs11104732	12	88477988	C	T	0.102679	0.016784	9.49594e-10	0.102679	0.016784	1.6729e-09	0	1.21938	0.874897
rs17335988	12	88543780	G	T	0.105952	0.0163631	9.47571e-11	0.105952	0.0163631	1.75186e-10	0	1.52517	0.822174
rs11104746	12	88558554	T	C	0.105599	0.0163285	9.98509e-11	0.105599	0.0163285	1.8441e-10	0	1.0802	0.897401
rs75393506	12	88608100	G	A	0.105696	0.0162782	8.40793e-11	0.105696	0.0162782	1.55814e-10	0	0.734546	0.947001
rs7314836	12	88664574	G	T	0.0822405	0.0133093	6.44293e-10	0.0822405	0.0133093	1.1447e-09	0	1.00414	0.909168
rs76716659	12	88665870	T	A	0.104709	0.0163573	1.54029e-10	0.104709	0.0163573	2.81996e-10	0	0.622725	0.960505
rs79941773	12	88666258	G	A	0.10515	0.0163304	1.20335e-10	0.10515	0.0163304	2.21413e-10	0	0.649385	0.957421
rs2216152	12	88669381	C	G	0.0806994	0.0133285	1.40711e-09	0.0806994	0.0133285	2.45734e-09	0	1.04124	0.90348
rs11104784	12	88670634	T	C	0.0813038	0.0133059	9.93977e-10	0.0813038	0.0133059	1.74933e-09	0	0.963116	0.915336
rs11104785	12	88671531	A	G	0.0808541	0.0133246	1.29491e-09	0.0808541	0.0133246	2.26561e-09	0	1.05239	0.901751
rs12368378	12	88671589	A	G	0.104284	0.016325	1.6804e-10	0.104284	0.016325	3.07102e-10	0	0.895426	0.925216
rs11104786	12	88672379	G	A	0.104257	0.0163251	1.69946e-10	0.104257	0.0163251	3.10515e-10	0	0.891967	0.92571
rs75945127	12	88673874	C	T	0.104272	0.0163447	1.77563e-10	0.104272	0.0163447	3.24142e-10	0	0.957052	0.916237
rs75488820	12	88673960	A	G	0.104431	0.0163276	1.59505e-10	0.104431	0.0163276	2.91815e-10	0	0.886836	0.926442
rs7309162	12	88675726	C	T	0.0819142	0.0133039	7.40531e-10	0.0819142	0.0133039	1.31172e-09	0	1.00572	0.908927
rs11104788	12	88676542	C	T	0.103501	0.0163056	2.18721e-10	0.103501	0.0163056	3.9757e-10	0	0.962151	0.91548
rs7966318	12	88677324	A	C	0.0819226	0.0133031	7.35985e-10	0.0819226	0.0133031	1.30384e-09	0	1.01541	0.90745
rs10858701	12	88682421	G	T	0.0802253	0.013259	1.44288e-09	0.0802253	0.013259	2.51839e-09	0	0.979983	0.912816
rs117606039	12	88683971	G	C	0.103385	0.0163033	2.2773e-10	0.103385	0.0163033	4.136e-10	0	0.787613	0.940101
rs11104794	12	88684876	A	G	0.0797904	0.0132614	1.77959e-09	0.0797904	0.0132614	3.09142e-09	0	0.947051	0.917716
rs11104795	12	88685549	C	T	0.0797904	0.0132614	1.77959e-09	0.0797904	0.0132614	3.09142e-09	0	0.947051	0.917716
rs7313206	12	88685759	G	A	0.103897	0.0162816	1.75694e-10	0.103897	0.0162816	3.20799e-10	0	0.905862	0.923718
rs35189668	12	88686397	G	A	0.0797221	0.0132622	1.8413e-09	0.0797221	0.0132622	3.19614e-09	0	0.9534	0.916778
rs11104796	12	88687227	G	C	0.0797221	0.0132622	1.8413e-09	0.0797221	0.0132622	3.19614e-09	0	0.9534	0.916778
rs117076942	12	88687703	A	T	0.10321	0.0163053	2.45391e-10	0.10321	0.0163053	4.44987e-10	0	0.785502	0.940381
rs11832237	12	88687802	C	T	0.103721	0.0162837	1.89492e-10	0.103721	0.0162837	3.45457e-10	0	0.903387	0.924074
rs7486995	12	88688224	G	A	-0.0799966	0.0132674	1.64398e-09	-0.0799966	0.0132674	2.86097e-09	0	0.98112	0.912645
rs10858703	12	88689138	G	A	0.0800085	0.0132575	1.5902e-09	0.0800085	0.0132575	2.76946e-09	0	0.971645	0.914065
rs55656242	12	88689826	T	C	0.0798095	0.0132466	1.69231e-09	0.0798095	0.0132466	2.94315e-09	0	0.981916	0.912526
rs55693447	12	88689843	C	G	0.079651	0.0132468	1.8232e-09	0.079651	0.0132468	3.16544e-09	0	0.99714	0.910229
rs7976732	12	88690789	A	G	0.079651	0.0132468	1.8232e-09	0.079651	0.0132468	3.16544e-09	0	0.99714	0.910229
rs11104797	12	88690940	A	G	0.10318	0.0163218	2.58881e-10	0.10318	0.0163218	4.68928e-10	0	0.814051	0.936554
rs10777100	12	88691589	C	T	0.0799402	0.0132472	1.59449e-09	0.0799402	0.0132472	2.77675e-09	0	0.936676	0.919241
rs10777101	12	88692120	G	T	0.0800987	0.013247	1.47961e-09	0.0800987	0.013247	2.58105e-09	0	0.922901	0.921253
rs10777102	12	88692560	T	C	0.0800987	0.013247	1.47961e-09	0.0800987	0.013247	2.58105e-09	0	0.922901	0.921253
rs11104799	12	88692954	T	C	0.104355	0.016295	1.51211e-10	0.104355	0.016295	2.76941e-10	0	0.846563	0.932099
rs7959354	12	88692963	A	C	0.0794582	0.0132619	2.07953e-09	0.0794582	0.0132619	3.59968e-09	0	0.882752	0.927022
rs9738049	12	88693936	A	G	0.0800746	0.0132469	1.49631e-09	0.0800746	0.0132469	2.60952e-09	0	0.938989	0.918902
rs11104801	12	88694174	A	C	0.0805869	0.0132421	1.1601e-09	0.0805869	0.0132421	2.03472e-09	0	0.943124	0.918294
rs10858704	12	88694387	T	C	0.0800746	0.0132469	1.49631e-09	0.0800746	0.0132469	2.60952e-09	0	0.938989	0.918902
rs11104804	12	88695724	A	T	0.0802332	0.0132467	1.38835e-09	0.0802332	0.0132467	2.42531e-09	0	0.924971	0.920951
rs11104805	12	88695774	T	C	0.0800746	0.0132469	1.49631e-09	0.0800746	0.0132469	2.60952e-09	0	0.938989	0.918902
rs11104806	12	88695985	T	G	0.0813315	0.0132411	8.1314e-10	0.0813315	0.0132411	1.43739e-09	0	0.802271	0.938143
rs7310550	12	88696937	G	A	0.0800643	0.0132517	1.52378e-09	0.0800643	0.0132517	2.65633e-09	0	0.942364	0.918406
rs10777103	12	88697358	C	G	0.0800746	0.0132469	1.49631e-09	0.0800746	0.0132469	2.60952e-09	0	0.938989	0.918902
rs11104807	12	88698641	G	T	0.0802332	0.0132467	1.38835e-09	0.0802332	0.0132467	2.42531e-09	0	0.924971	0.920951
rs10858706	12	88698852	T	A	0.0800746	0.0132469	1.49631e-09	0.0800746	0.0132469	2.60952e-09	0	0.938989	0.918902
rs12370662	12	88699198	G	A	0.103788	0.0163126	1.98548e-10	0.103788	0.0163126	3.61621e-10	0	0.792551	0.939444
rs7313696	12	88699798	A	T	0.0801891	0.0132463	1.41542e-09	0.0801891	0.0132463	2.47153e-09	0	0.941232	0.918572
rs7131695	12	88699967	A	T	0.0803477	0.0132461	1.31316e-09	0.0803477	0.0132461	2.29682e-09	0	0.927007	0.920655
rs11104808	12	88700083	A	C	0.080852	0.0132403	1.01822e-09	0.080852	0.0132403	1.79104e-09	0	0.950767	0.917167
rs11104809	12	88700470	A	T	0.0801891	0.0132463	1.41542e-09	0.0801891	0.0132463	2.47153e-09	0	0.941232	0.918572
rs11104810	12	88700576	G	A	0.103788	0.0163126	1.98548e-10	0.103788	0.0163126	3.61621e-10	0	0.792551	0.939444
rs12370518	12	88702187	G	T	0.104355	0.016295	1.51211e-10	0.104355	0.016295	2.76941e-10	0	0.846563	0.932099
rs7974675	12	88702484	G	C	0.0803946	0.0132485	1.29334e-09	0.0803946	0.0132485	2.26293e-09	0	0.969055	0.914451
rs7974819	12	88702589	T	C	0.0803477	0.0132461	1.31316e-09	0.0803477	0.0132461	2.29682e-09	0	0.927007	0.920655
rs7978158	12	88703030	G	A	0.0801891	0.0132463	1.41542e-09	0.0801891	0.0132463	2.47153e-09	0	0.941232	0.918572
rs10858707	12	88703272	C	T	0.0803477	0.0132461	1.31316e-09	0.0803477	0.0132461	2.29682e-09	0	0.927007	0.920655
rs12369673	12	88704035	T	C	0.104355	0.016295	1.51211e-10	0.104355	0.016295	2.76941e-10	0	0.846563	0.932099
rs17422027	12	88704290	G	T	0.103788	0.0163126	1.98548e-10	0.103788	0.0163126	3.61621e-10	0	0.792551	0.939444
rs11104811	12	88704450	G	A	0.0803477	0.0132461	1.31316e-09	0.0803477	0.0132461	2.29682e-09	0	0.927007	0.920655
rs11104812	12	88704610	A	G	0.103653	0.0163145	2.10541e-10	0.103653	0.0163145	3.83002e-10	0	0.844152	0.932433
rs10858708	12	88704686	A	G	0.080852	0.0132403	1.01822e-09	0.080852	0.0132403	1.79104e-09	0	0.950767	0.917167
rs10858709	12	88704909	G	C	0.0805804	0.0132462	1.17754e-09	0.0805804	0.0132462	2.06462e-09	0	0.916006	0.922253
rs11104813	12	88705203	G	T	0.104355	0.016295	1.51211e-10	0.104355	0.016295	2.76941e-10	0	0.846563	0.932099
rs7962013	12	88705980	A	G	0.080852	0.0132403	1.01822e-09	0.080852	0.0132403	1.79104e-09	0	0.950767	0.917167
rs10858710	12	88706750	T	C	0.080852	0.0132403	1.01822e-09	0.080852	0.0132403	1.79104e-09	0	0.950767	0.917167
rs12315922	12	88707288	A	G	0.0801902	0.0132482	1.42238e-09	0.0801902	0.0132482	2.4834e-09	0	0.934657	0.919537
rs11104815	12	88707582	A	G	-0.0801758	0.0132593	1.4779e-09	-0.0801758	0.0132593	2.57812e-09	0	0.933225	0.919747
rs7977272	12	88708260	T	C	-0.0807298	0.013249	1.10615e-09	-0.0807298	0.013249	1.94215e-09	0	0.941356	0.918554
rs7977437	12	88708489	T	A	-0.0801562	0.0132556	1.47606e-09	-0.0801562	0.0132556	2.57498e-09	0	0.924123	0.921075
rs7964336	12	88708546	A	T	-0.0805025	0.0132503	1.23575e-09	-0.0805025	0.0132503	2.16436e-09	0	0.902365	0.924221
rs11104816	12	88708578	T	C	-0.0801167	0.0132554	1.50263e-09	-0.0801167	0.0132554	2.62029e-09	0	0.923281	0.921197
rs12322855	12	88708993	G	A	0.0797998	0.0132432	1.68362e-09	0.0797998	0.0132432	2.92838e-09	0	0.896853	0.925012
rs12309406	12	88709032	A	C	0.0803172	0.0132411	1.31321e-09	0.0803172	0.0132411	2.29691e-09	0	0.92643	0.920739
rs12318457	12	88710024	C	T	0.079702	0.0132424	1.75828e-09	0.079702	0.0132424	3.05524e-09	0	0.881279	0.927231
rs114039518	12	88710150	T	C	0.104611	0.016335	1.5124e-10	0.104611	0.016335	2.76993e-10	0	0.851632	0.931395
rs12297998	12	88710269	G	A	0.0800297	0.0132428	1.51013e-09	0.0800297	0.0132428	2.63306e-09	0	0.948222	0.917543
rs7980026	12	88712248	C	T	0.0802337	0.0132276	1.31454e-09	0.0802337	0.0132276	2.29918e-09	0	0.933772	0.919666
rs11104818	12	88712906	C	T	0.0803246	0.0132351	1.28678e-09	0.0803246	0.0132351	2.2517e-09	0	1.01095	0.908131
rs2015064	12	88715925	T	G	-0.0595764	0.0116483	3.14389e-07	-0.0595764	0.0116483	4.94792e-07	0	0.675312	0.954338
rs880829	12	88716008	G	A	-0.0595078	0.0116379	3.16659e-07	-0.0595078	0.0116379	4.98454e-07	0	0.68099	0.953652
rs12367954	12	88716331	C	T	0.100556	0.0162799	6.54459e-10	0.100556	0.0162799	1.16237e-09	0	1.22265	0.874355
rs1014300	12	88717404	C	T	-0.0597927	0.0115719	2.37834e-07	-0.0597927	0.0115719	3.79108e-07	0	0.701004	0.951205
rs17422329	12	88721466	A	G	0.0981619	0.0162296	1.46372e-09	0.0981619	0.0162296	2.55394e-09	0	1.37617	0.848327
rs66469448	12	88733789	G	A	-0.180892	0.0361387	5.57214e-07	-0.180892	0.0361387	6.79153e-07	0	0.366768	0.544772
rs2111040	12	88738380	C	A	0.0784318	0.0150205	1.7734e-07	0.0784318	0.0150205	2.80741e-07	0	0.974563	0.913628
rs60772597	12	88740864	T	C	0.0828463	0.0151532	4.57066e-08	0.0828463	0.0151532	7.59052e-08	0	0.746087	0.945526
rs11104832	12	88752621	C	T	0.0852073	0.015143	1.83531e-08	0.0852073	0.015143	2.87946e-08	0	1.02406	0.906125
rs73423936	12	88753177	T	C	0.085173	0.0151418	1.85474e-08	0.085173	0.0151418	2.90603e-08	0	1.03915	0.903802
rs17338168	12	88756601	T	C	0.0852923	0.0151711	1.88714e-08	0.0852923	0.0151711	2.95025e-08	0	1.34677	0.853393
rs11104837	12	88762096	A	T	0.0845094	0.0152009	2.70568e-08	0.0845094	0.0152009	4.30136e-08	0	1.38898	0.846109
rs11104860	12	88814987	G	C	0.078776	0.0139203	1.52178e-08	0.078776	0.0139203	2.4117e-08	0	0.304905	0.989495
rs10745481	12	88816923	T	C	0.0785745	0.0139142	1.63197e-08	0.0785745	0.0139142	2.61034e-08	0	0.418957	0.980896
rs7315665	12	88819792	A	G	0.0785745	0.0139142	1.63197e-08	0.0785745	0.0139142	2.61034e-08	0	0.418957	0.980896
rs7484757	12	88820440	A	G	0.0795062	0.0139401	1.17431e-08	0.0795062	0.0139401	1.85949e-08	0	0.49342	0.974138
rs10858729	12	88821166	C	T	0.0826358	0.0142544	6.74191e-09	0.0826358	0.0142544	1.13521e-08	0	0.552381	0.968205
rs10777115	12	88825604	T	C	0.0792466	0.0139169	1.23909e-08	0.0792466	0.0139169	1.91769e-08	0	0.41732	0.981034
rs11104865	12	88826935	A	G	0.0844959	0.0151122	2.25459e-08	0.0844959	0.0151122	3.49698e-08	0	1.0732	0.8985
rs11104867	12	88827853	A	G	0.0774636	0.0139791	3.00085e-08	0.0774636	0.0139791	4.84214e-08	0	0.417903	0.980985
rs74381527	12	88827943	T	C	0.0859982	0.0151118	1.26441e-08	0.0859982	0.0151118	1.94865e-08	0	1.15586	0.885311
rs11104868	12	88828442	A	G	0.0787857	0.0138907	1.41275e-08	0.0787857	0.0138907	2.25275e-08	0	0.472426	0.976129
rs58904136	12	88829058	G	A	0.0788412	0.0138905	1.37942e-08	0.0788412	0.0138905	2.1935e-08	0	0.472773	0.976097
rs7487416	12	88829519	G	C	0.0796897	0.0138821	9.44199e-09	0.0796897	0.0138821	1.5726e-08	0	0.432709	0.979712
rs7960514	12	88830335	C	T	0.0796897	0.0138821	9.44199e-09	0.0796897	0.0138821	1.5726e-08	0	0.432709	0.979712
rs7973853	12	88830508	T	C	0.0795966	0.0138833	9.85273e-09	0.0795966	0.0138833	1.62774e-08	0	0.452986	0.977913
rs7486285	12	88830972	C	T	0.0796543	0.0138819	9.58038e-09	0.0796543	0.0138819	1.5925e-08	0	0.431692	0.979801
rs10777117	12	88831503	T	G	0.0797266	0.0138813	9.27696e-09	0.0797266	0.0138813	1.54882e-08	0	0.423588	0.980501
rs10858731	12	88831679	C	A	0.0797266	0.0138813	9.27696e-09	0.0797266	0.0138813	1.54882e-08	0	0.423588	0.980501
rs11104871	12	88832290	G	A	0.0807163	0.0138949	6.28214e-09	0.0807163	0.0138949	1.0596e-08	0	0.457122	0.977539
rs11104872	12	88832724	A	C	0.0798459	0.0138801	8.7916e-09	0.0798459	0.0138801	1.4708e-08	0	0.42367	0.980494
rs11104873	12	88832726	T	C	0.079809	0.0138809	8.9482e-09	0.079809	0.0138809	1.49635e-08	0	0.432837	0.979701
rs11104874	12	88832818	A	G	0.0799925	0.0138835	8.32738e-09	0.0799925	0.0138835	1.39499e-08	0	0.424758	0.9804
rs11104875	12	88833010	A	G	0.0810058	0.0139112	5.77764e-09	0.0810058	0.0139112	9.76471e-09	0	0.493123	0.974167
rs11495048	12	88833914	C	T	0.0800046	0.0138803	8.21962e-09	0.0800046	0.0138803	1.37738e-08	0	0.372931	0.984633
rs11495049	12	88834056	T	C	0.0858805	0.0151112	1.32161e-08	0.0858805	0.0151112	2.06108e-08	0	1.18742	0.880165
rs10858733	12	88835637	T	G	0.0798645	0.0138789	8.69553e-09	0.0798645	0.0138789	1.45512e-08	0	0.373089	0.98462
rs10858734	12	88835684	T	C	0.0782653	0.0139837	2.1822e-08	0.0782653	0.0139837	3.36408e-08	0	0.34184	0.986956
rs139538090	12	88835831	G	C	-0.170583	0.0339917	5.21133e-07	-0.170583	0.0339917	6.36204e-07	0	0.985748	0.320784
rs10858735	12	88836621	C	T	0.0794286	0.0138837	1.05899e-08	0.0794286	0.0138837	1.71191e-08	0	0.372875	0.984637
rs57849625	12	88837231	G	T	0.0798418	0.0138791	8.78499e-09	0.0798418	0.0138791	1.46972e-08	0	0.373146	0.984616
rs73434928	12	88837425	G	T	0.0841225	0.0142527	3.58667e-09	0.0841225	0.0142527	6.13072e-09	0	0.403054	0.982226
rs7487564	12	88837963	A	T	0.0798765	0.0138958	9.0178e-09	0.0798765	0.0138958	1.5077e-08	0	0.39851	0.982599
rs10858736	12	88837979	T	C	0.084158	0.0142719	3.70747e-09	0.084158	0.0142719	6.33229e-09	0	0.419075	0.980886
rs7484884	12	88838083	T	C	0.0794483	0.0138914	1.06993e-08	0.0794483	0.0138914	1.72401e-08	0	0.288041	0.990573
rs57618534	12	88838661	C	A	0.0801653	0.0139208	8.47847e-09	0.0801653	0.0139208	1.41968e-08	0	0.384716	0.983709
rs11104878	12	88838891	C	T	0.078688	0.0138921	1.47669e-08	0.078688	0.0138921	2.34756e-08	0	0.328115	0.987928
rs7485597	12	88839138	A	C	0.078688	0.0138921	1.47669e-08	0.078688	0.0138921	2.34756e-08	0	0.328115	0.987928
rs10777119	12	88839745	T	A	0.0788449	0.0138967	1.39795e-08	0.0788449	0.0138967	2.23056e-08	0	0.422989	0.980552
rs61924691	12	88840235	C	T	0.0786536	0.0138934	1.50287e-08	0.0786536	0.0138934	2.38483e-08	0	0.34633	0.98663
rs11104879	12	88840427	A	T	0.0822164	0.0142659	8.25554e-09	0.0822164	0.0142659	1.38325e-08	0	0.481383	0.975288
rs7486378	12	88840563	A	C	0.0790587	0.0139021	1.2944e-08	0.0790587	0.0139021	2.0074e-08	0	0.336576	0.987332
rs10858737	12	88841013	C	T	0.0785811	0.0138937	1.55066e-08	0.0785811	0.0138937	2.45748e-08	0	0.35401	0.986066
rs10858738	12	88841228	A	C	0.082388	0.0142668	7.7045e-09	0.082388	0.0142668	1.2931e-08	0	0.518422	0.971683
rs7487130	12	88841432	A	G	0.078688	0.0138921	1.47669e-08	0.078688	0.0138921	2.34756e-08	0	0.328115	0.987928
rs7487133	12	88841476	A	G	0.0787605	0.0138917	1.43113e-08	0.0787605	0.0138917	2.28026e-08	0	0.320355	0.988463
rs10777120	12	88841762	G	C	0.078688	0.0138921	1.47669e-08	0.078688	0.0138921	2.34756e-08	0	0.328115	0.987928
rs10858739	12	88842198	C	T	0.078688	0.0138921	1.47669e-08	0.078688	0.0138921	2.34756e-08	0	0.328115	0.987928
rs7138464	12	88842542	A	T	0.0787605	0.0138917	1.43113e-08	0.0787605	0.0138917	2.28026e-08	0	0.320355	0.988463
rs7307924	12	88842779	G	A	0.0792043	0.0138792	1.15186e-08	0.0792043	0.0138792	1.83322e-08	0	0.320955	0.988422
rs7311205	12	88842943	T	C	0.0788325	0.0138815	1.35533e-08	0.0788325	0.0138815	2.13811e-08	0	0.472757	0.976098
rs11104882	12	88843595	A	G	0.0789048	0.0138812	1.31344e-08	0.0789048	0.0138812	2.04484e-08	0	0.464888	0.976828
rs10777121	12	88843765	G	A	0.0789048	0.0138812	1.31344e-08	0.0789048	0.0138812	2.04484e-08	0	0.464888	0.976828
rs7979666	12	88843827	T	C	0.0789048	0.0138812	1.31344e-08	0.0789048	0.0138812	2.04484e-08	0	0.464888	0.976828
rs7966529	12	88844034	A	T	0.082039	0.0142349	8.25298e-09	0.082039	0.0142349	1.38283e-08	0	0.580273	0.96523
rs7966538	12	88844064	C	T	0.082039	0.0142349	8.25298e-09	0.082039	0.0142349	1.38283e-08	0	0.580273	0.96523
rs7487574	12	88845243	G	T	0.0789048	0.0138812	1.31344e-08	0.0789048	0.0138812	2.04484e-08	0	0.464888	0.976828
rs4842620	12	88846219	T	C	0.0789048	0.0138812	1.31344e-08	0.0789048	0.0138812	2.04484e-08	0	0.464888	0.976828
rs11104886	12	88846530	G	A	0.0814906	0.0142352	1.03684e-08	0.0814906	0.0142352	1.68726e-08	0	0.578167	0.965459
rs7486184	12	88847001	G	A	-0.0799151	0.0121167	4.23907e-11	-0.0799151	0.0121167	7.96165e-11	0	1.2047	0.877324
rs11104887	12	88847783	T	C	0.0894982	0.0153085	5.02599e-09	0.0894982	0.0153085	8.52272e-09	0	1.00614	0.908864
rs1162374	12	88851543	A	G	0.0820835	0.0141829	7.14486e-09	0.0820835	0.0141829	1.20137e-08	0	1.15842	0.884896
rs17423182	12	88852024	G	A	0.0860373	0.0153074	1.90259e-08	0.0860373	0.0153074	2.97163e-08	0	0.914041	0.922538
rs75629313	12	88854069	C	G	0.0850144	0.0152877	2.68259e-08	0.0850144	0.0152877	4.26241e-08	0	1.16757	0.883408
rs2407269	12	88856233	C	T	-0.078585	0.0121542	1.00858e-10	-0.078585	0.0121542	1.86233e-10	0	1.49856	0.826896
rs2220694	12	88856654	C	G	-0.0791083	0.0121502	7.47295e-11	-0.0791083	0.0121502	1.38811e-10	0	1.59837	0.809084
rs115283490	12	88856855	C	T	0.0843835	0.0153005	3.48647e-08	0.0843835	0.0153005	5.51098e-08	0	1.13928	0.887991
rs142594125	12	88857518	T	G	0.0850445	0.0152879	2.65382e-08	0.0850445	0.0152879	4.21389e-08	0	1.16743	0.883432
rs114215799	12	88857537	T	C	0.0833653	0.0152619	4.69954e-08	0.0833653	0.0152619	7.77272e-08	0	1.2682	0.866747
rs7299906	12	88857928	A	G	-0.0798652	0.0121494	4.91188e-11	-0.0798652	0.0121494	9.19905e-11	0	1.55064	0.817634
rs11838197	12	88857932	C	T	0.0852478	0.0152902	2.47091e-08	0.0852478	0.0152902	3.84492e-08	0	1.16456	0.883898
rs28803822	12	88860136	C	T	0.0855293	0.0152887	2.21553e-08	0.0855293	0.0152887	3.41046e-08	0	1.1823	0.881004
rs10745485	12	88860163	C	G	-0.078697	0.0121543	9.49195e-11	-0.078697	0.0121543	1.7548e-10	0	1.48561	0.829187
rs137882215	12	88860549	C	A	0.0848576	0.0152901	2.85923e-08	0.0848576	0.0152901	4.60768e-08	0	1.16491	0.883841
rs7977330	12	88860998	A	G	-0.0792542	0.0121519	6.9398e-11	-0.0792542	0.0121519	1.29095e-10	0	1.64266	0.801106
rs146026285	12	88861051	A	G	0.0852872	0.0152866	2.41586e-08	0.0852872	0.0152866	3.7606e-08	0	1.17139	0.882786
rs7313826	12	88861682	A	G	-0.0788903	0.012066	6.22473e-11	-0.0788903	0.012066	1.16041e-10	0	2.6351	0.620617
rs11104894	12	88861791	T	C	0.0831955	0.0152384	4.77249e-08	0.0831955	0.0152384	7.87549e-08	0	1.21485	0.875648
rs10777123	12	88864690	T	A	-0.0795027	0.0121331	5.65734e-11	-0.0795027	0.0121331	1.05661e-10	0	1.43007	0.838951
rs11104895	12	88865006	T	C	0.083434	0.0152393	4.37731e-08	0.083434	0.0152393	7.26691e-08	0	1.20437	0.877379
rs11104896	12	88865241	C	T	0.0828315	0.0152209	5.26932e-08	0.0828315	0.0152209	8.68475e-08	0	1.20848	0.876701
rs4842621	12	88867696	A	G	0.0856232	0.015259	2.00798e-08	0.0856232	0.015259	3.12063e-08	0	1.16732	0.883449
rs11104898	12	88868577	C	T	0.0856232	0.015259	2.00798e-08	0.0856232	0.015259	3.12063e-08	0	1.16732	0.883449
rs4842622	12	88869805	G	A	0.0852677	0.0152271	2.14666e-08	0.0852677	0.0152271	3.31929e-08	0	1.26344	0.867548
rs4842474	12	88872707	G	T	0.0846273	0.0152276	2.73697e-08	0.0846273	0.0152276	4.36071e-08	0	1.26237	0.867726
rs11104899	12	88873306	G	A	0.0846273	0.0152276	2.73697e-08	0.0846273	0.0152276	4.36071e-08	0	1.26237	0.867726
rs11104901	12	88874179	T	G	0.0846574	0.0152276	2.70609e-08	0.0846574	0.0152276	4.30207e-08	0	1.26383	0.867482
rs11104902	12	88874406	C	A	0.0832082	0.0152036	4.42671e-08	0.0832082	0.0152036	7.35115e-08	0	1.23552	0.872216
rs73197398	12	88874910	C	G	-0.189791	0.0351739	6.82243e-08	-0.191653	0.0387454	7.91253e-08	3.03197	1.03127	0.309861
rs1907700	12	88878938	T	A	0.0846273	0.0152276	2.73697e-08	0.0846273	0.0152276	4.36071e-08	0	1.26237	0.867726
rs11519655	12	88879394	A	T	0.0830884	0.0152007	4.60065e-08	0.0830884	0.0152007	7.63299e-08	0	1.28778	0.863445
rs11513808	12	88879761	A	G	0.0830884	0.0152007	4.60065e-08	0.0830884	0.0152007	7.63299e-08	0	1.28778	0.863445
rs1588234	12	88880922	G	A	-0.0800227	0.0121093	3.88627e-11	-0.0800227	0.0121093	7.31125e-11	0	1.0342	0.904567
rs114651737	12	88881379	A	T	0.0848721	0.0152293	2.50454e-08	0.0848721	0.0152293	3.91996e-08	0	1.27335	0.86588
rs11104903	12	88883415	G	T	0.0831478	0.0152043	4.5332e-08	0.0831478	0.0152043	7.53281e-08	0	1.30068	0.86126
rs12344	12	88886963	C	T	0.0847951	0.0152291	2.57701e-08	0.0847951	0.0152291	4.08262e-08	0	1.27438	0.865707
rs1061981	12	88887289	C	T	-0.0791235	0.0120949	6.07374e-11	-0.0791235	0.0120949	1.13281e-10	0	1.19765	0.878485
rs11104904	12	88887724	T	G	0.0845603	0.0152311	2.82691e-08	0.0845603	0.0152311	4.54217e-08	0	1.26806	0.86677
rs1388789	12	88888215	C	T	0.0846287	0.015231	2.75475e-08	0.0846287	0.015231	4.39648e-08	0	1.25723	0.86859
rs4842625	12	88888247	C	T	-0.0816072	0.0120109	1.08756e-11	-0.0816072	0.0120109	2.09545e-11	0	1.60878	0.807213
rs1907699	12	88889977	T	A	-0.0802233	0.0120628	2.92192e-11	-0.0802233	0.0120628	5.52705e-11	0	1.10984	0.892707
rs11104905	12	88890581	G	C	0.0849795	0.0152275	2.39578e-08	0.0849795	0.0152275	3.73782e-08	0	1.25373	0.869176
rs995030	12	88890671	G	A	-0.0797813	0.0120102	3.07813e-11	-0.0797813	0.0120102	5.81676e-11	0	1.08942	0.895948
rs1873680	12	88891228	T	G	0.0855546	0.0152291	1.93367e-08	0.0855546	0.0152291	3.01516e-08	0	1.60878	0.807213
rs906639	12	88891453	T	C	0.0841056	0.0152038	3.16837e-08	0.0841056	0.0152038	5.06663e-08	0	1.67858	0.794605
rs11104906	12	88891776	A	T	0.0856359	0.0152289	1.87391e-08	0.0856359	0.0152289	2.9322e-08	0	1.63843	0.801869
rs11104907	12	88893259	A	G	0.0862002	0.0152129	1.45952e-08	0.0862002	0.0152129	2.32275e-08	0	1.20117	0.877905
rs11104908	12	88894495	G	A	0.0860498	0.0152119	1.5427e-08	0.0860498	0.0152119	2.4419e-08	0	1.20018	0.878069
rs11104909	12	88898641	T	G	0.0860498	0.0152119	1.5427e-08	0.0860498	0.0152119	2.4419e-08	0	1.20018	0.878069
rs10506953	12	88900246	T	G	0.0845042	0.0151856	2.6249e-08	0.0845042	0.0151856	4.16514e-08	0	1.2506	0.8697
rs11610915	12	88902041	A	G	-0.20575	0.0357857	8.95011e-09	-0.20575	0.0357857	1.26342e-08	0	0.799805	0.371152
rs11104911	12	88904764	T	C	0.0847562	0.0151575	2.24841e-08	0.0847562	0.0151575	3.48328e-08	0	1.2565	0.868712
rs1355062	12	88906789	A	C	-0.079309	0.0120478	4.61573e-11	-0.079309	0.0120478	8.65483e-11	0	1.25035	0.869742
rs4284478	12	88907563	G	A	-0.0789846	0.0120625	5.83313e-11	-0.0789846	0.0120625	1.08879e-10	0	1.12529	0.890239
rs2291557	12	88910307	T	C	0.0847235	0.0151573	2.27552e-08	0.0847235	0.0151573	3.54354e-08	0	1.25628	0.868748
rs11104913	12	88911022	C	G	0.0864395	0.0151839	1.24944e-08	0.0864395	0.0151839	1.92578e-08	0	1.20256	0.877677
rs11104914	12	88913417	G	A	0.0864395	0.0151839	1.24944e-08	0.0864395	0.0151839	1.92578e-08	0	1.20256	0.877677
rs11104915	12	88913604	T	C	0.0864395	0.0151839	1.24944e-08	0.0864395	0.0151839	1.92578e-08	0	1.20256	0.877677
rs4842626	12	88915163	A	G	-0.0824969	0.0119979	6.15701e-12	-0.0824969	0.0119979	1.19857e-11	0	1.62986	0.803416
rs78155286	12	88916046	T	C	0.0850096	0.0151571	2.03993e-08	0.0850096	0.0151571	3.16914e-08	0	1.13122	0.889288
rs4842627	12	88918440	C	G	0.0865239	0.0151799	1.19886e-08	0.0865239	0.0151799	1.88562e-08	0	1.21511	0.875604
rs3782170	12	88918583	C	T	0.0864612	0.0151797	1.22758e-08	0.0864612	0.0151797	1.90861e-08	0	1.21475	0.875665
rs3782171	12	88918627	T	C	0.0866994	0.0151341	1.01168e-08	0.0866994	0.0151341	1.65864e-08	0	1.2164	0.875391
rs3782172	12	88918733	T	C	0.0869439	0.015176	1.01006e-08	0.0869439	0.015176	1.65676e-08	0	1.21916	0.874934
rs1022034	12	88918743	G	T	-0.0804601	0.012067	2.59742e-11	-0.0804601	0.012067	4.92421e-11	0	1.49478	0.827566
rs17424193	12	88918849	G	A	0.084676	0.0151428	2.24676e-08	0.084676	0.0151428	3.47962e-08	0	1.26822	0.866745
rs79966611	12	88919032	A	G	0.0848803	0.0151399	2.06596e-08	0.0848803	0.0151399	3.20863e-08	0	1.27295	0.865948
rs77956816	12	88919054	C	T	0.087257	0.015173	8.88202e-09	0.087257	0.015173	1.48556e-08	0	0.981553	0.91258
rs11104920	12	88919319	G	A	0.0874938	0.0151814	8.25283e-09	0.0874938	0.0151814	1.38281e-08	0	0.813666	0.936607
rs11104921	12	88919483	C	T	0.0868768	0.0151802	1.04631e-08	0.0868768	0.0151802	1.69783e-08	0	1.21819	0.875095
rs12366295	12	88920019	G	A	0.0854134	0.0151552	1.7413e-08	0.0854134	0.0151552	2.74668e-08	0	1.28767	0.863464
rs4842628	12	88920691	G	C	0.0854134	0.0151552	1.7413e-08	0.0854134	0.0151552	2.74668e-08	0	1.28767	0.863464
rs4842629	12	88920759	C	T	0.0854134	0.0151552	1.7413e-08	0.0854134	0.0151552	2.74668e-08	0	1.28767	0.863464
rs4842630	12	88920864	A	C	0.0867297	0.0151922	1.13748e-08	0.0867297	0.0151922	1.8163e-08	0	1.22287	0.87432
rs11104922	12	88920954	T	C	0.0850792	0.0151657	2.02373e-08	0.0850792	0.0151657	3.14454e-08	0	1.28872	0.863287
rs11104923	12	88921117	G	C	0.0854134	0.0151552	1.7413e-08	0.0854134	0.0151552	2.74668e-08	0	1.28767	0.863464
rs11104924	12	88921216	G	A	0.0870291	0.0151818	9.89917e-09	0.0870291	0.0151818	1.6332e-08	0	1.22005	0.874786
rs11104925	12	88921317	T	C	0.085496	0.0151553	1.68739e-08	0.085496	0.0151553	2.67505e-08	0	1.29762	0.861779
rs11104926	12	88921386	T	G	0.091312	0.0153453	2.67319e-09	0.091312	0.0153453	4.60068e-09	0	1.37557	0.848429
rs11104927	12	88921394	A	G	0.091312	0.0153453	2.67319e-09	0.091312	0.0153453	4.60068e-09	0	1.37557	0.848429
rs11104928	12	88921417	C	T	0.0893752	0.0153164	5.37108e-09	0.0893752	0.0153164	9.09347e-09	0	1.38663	0.846515
rs1492356	12	88921961	T	C	0.0872155	0.0151848	9.26869e-09	0.0872155	0.0151848	1.54762e-08	0	1.22377	0.87417
rs4842475	12	88922866	T	C	0.0854949	0.0151571	1.69486e-08	0.0854949	0.0151571	2.68372e-08	0	1.27986	0.864784
rs4842476	12	88922974	T	A	0.0852812	0.0151587	1.84537e-08	0.0852812	0.0151587	2.89322e-08	0	1.45176	0.835151
rs74323079	12	88924128	A	C	0.0852329	0.0151603	1.88643e-08	0.0852329	0.0151603	2.94928e-08	0	1.49885	0.826845
rs78127283	12	88924491	G	A	0.0869144	0.0151855	1.04338e-08	0.0869144	0.0151855	1.69457e-08	0	1.37321	0.848838
rs10506954	12	88924752	A	T	0.0869144	0.0151855	1.04338e-08	0.0869144	0.0151855	1.69457e-08	0	1.37321	0.848838
rs114217062	12	88924790	C	T	0.0869144	0.0151855	1.04338e-08	0.0869144	0.0151855	1.69457e-08	0	1.37321	0.848838
rs11104930	12	88925072	C	A	0.0871068	0.0151838	9.64662e-09	0.0871068	0.0151838	1.60201e-08	0	1.22017	0.874767
rs11104931	12	88925213	C	T	0.087141	0.0151836	9.51393e-09	0.087141	0.0151836	1.58295e-08	0	1.22061	0.874694
rs11104932	12	88925437	C	T	0.0871068	0.0151838	9.64662e-09	0.0871068	0.0151838	1.60201e-08	0	1.22017	0.874767
rs11104933	12	88925596	T	C	0.0871068	0.0151838	9.64662e-09	0.0871068	0.0151838	1.60201e-08	0	1.22017	0.874767
rs4842477	12	88926072	T	C	0.087141	0.0151836	9.51393e-09	0.087141	0.0151836	1.58295e-08	0	1.22061	0.874694
rs4842631	12	88926787	T	C	0.0879213	0.0151419	6.38012e-09	0.0879213	0.0151419	1.07573e-08	0	0.907471	0.923487
rs11104934	12	88927315	C	T	0.0871068	0.0151838	9.64662e-09	0.0871068	0.0151838	1.60201e-08	0	1.22017	0.874767
rs10506955	12	88929026	C	T	0.0884645	0.0151465	5.20189e-09	0.0884645	0.0151465	8.81376e-09	0	0.920598	0.921587
rs17339927	12	88929348	C	A	0.0883744	0.0151432	5.34963e-09	0.0883744	0.0151432	9.05803e-09	0	0.914407	0.922485
rs11104935	12	88930078	C	T	0.0867031	0.0151186	9.75806e-09	0.0867031	0.0151186	1.61659e-08	0	1.01113	0.908104
rs11104937	12	88930726	C	T	0.0883744	0.0151432	5.34963e-09	0.0883744	0.0151432	9.05803e-09	0	0.914407	0.922485
rs4842632	12	88931532	C	T	0.0884088	0.015143	5.27431e-09	0.0884088	0.015143	8.93352e-09	0	0.91475	0.922435
rs74767835	12	88931882	G	T	0.0883744	0.0151432	5.34963e-09	0.0883744	0.0151432	9.05803e-09	0	0.914407	0.922485
rs10506956	12	88932035	A	C	0.0867733	0.0151171	9.46411e-09	0.0867733	0.0151171	1.57579e-08	0	0.962024	0.915499
rs11104938	12	88932246	T	C	0.0886741	0.0151434	4.75231e-09	0.0886741	0.0151434	8.06938e-09	0	0.914672	0.922447
rs11104939	12	88932364	C	T	0.0883744	0.0151432	5.34963e-09	0.0883744	0.0151432	9.05803e-09	0	0.914407	0.922485
rs11104940	12	88932724	C	T	0.0883744	0.0151432	5.34963e-09	0.0883744	0.0151432	9.05803e-09	0	0.914407	0.922485
rs10858757	12	88932804	G	C	0.0884088	0.015143	5.27431e-09	0.0884088	0.015143	8.93352e-09	0	0.91475	0.922435
rs11104941	12	88933341	A	G	0.0873902	0.0151865	8.69136e-09	0.0873902	0.0151865	1.45444e-08	0	1.22694	0.873643
rs11104942	12	88933469	C	T	0.0882099	0.015147	5.76009e-09	0.0882099	0.015147	9.73576e-09	0	0.912993	0.922689
rs75683206	12	88936077	A	C	0.086636	0.0151924	1.18009e-08	0.086636	0.0151924	1.86624e-08	0	1.20847	0.876703
rs3782174	12	88938877	T	A	0.0876386	0.0150741	6.10551e-09	0.0876386	0.0150741	1.03052e-08	0	0.986199	0.911881
rs3782175	12	88939075	T	C	0.0866941	0.0151528	1.05697e-08	0.0866941	0.0151528	1.70967e-08	0	1.12805	0.889797
rs35618688	12	88940157	A	G	-0.191356	0.0371818	2.65384e-07	-0.192286	0.0389239	3.21241e-07	1.54692	1.01571	0.313538
rs4842633	12	88941011	C	T	0.0864172	0.0150921	1.02837e-08	0.0864172	0.0150921	1.67778e-08	0	1.08971	0.895901
rs11104945	12	88942156	A	G	-0.0816417	0.0119146	7.27021e-12	-0.0816417	0.0119146	1.41106e-11	0	0.815903	0.936303
rs2407206	12	88943323	A	G	-0.0817963	0.0119143	6.63155e-12	-0.0817963	0.0119143	1.28923e-11	0	0.826204	0.934901
rs2407205	12	88943596	A	C	-0.0824122	0.0119109	4.54693e-12	-0.0824122	0.0119109	8.89926e-12	0	1.25746	0.868551
rs2407204	12	88943759	A	G	-0.0816859	0.0118951	6.54884e-12	-0.0816859	0.0118951	1.27344e-11	0	1.34466	0.853754
rs2407203	12	88943767	C	T	-0.0816859	0.0118951	6.54884e-12	-0.0816859	0.0118951	1.27344e-11	0	1.34466	0.853754
rs11104948	12	88943793	C	T	0.0849483	0.0151055	1.86928e-08	0.0849483	0.0151055	2.92588e-08	0	1.11212	0.892344
rs1492351	12	88944009	G	A	-0.0816839	0.0118898	6.41726e-12	-0.0816839	0.0118898	1.2483e-11	0	1.1381	0.888181
rs10858758	12	88944518	A	G	-0.0811312	0.0118977	9.16287e-12	-0.0811312	0.0118977	1.77097e-11	0	1.03468	0.904493
rs7954414	12	88945136	T	C	-0.0809604	0.0119016	1.02834e-11	-0.0809604	0.0119016	1.98338e-11	0	0.945281	0.917976
rs1000788	12	88946777	A	G	-0.0809645	0.0118927	9.9009e-12	-0.0809645	0.0118927	1.91092e-11	0	0.986754	0.911798
rs906638	12	88947436	G	A	-0.0813242	0.0118904	7.94737e-12	-0.0813242	0.0118904	1.54001e-11	0	0.946197	0.917842
rs12370494	12	88948703	C	T	0.0862876	0.0150911	1.07917e-08	0.0862876	0.0150911	1.73536e-08	0	1.11548	0.891809
rs7312974	12	88948872	A	G	-0.0817282	0.0118872	6.18504e-12	-0.0817282	0.0118872	1.20393e-11	0	0.959151	0.915925
rs7313352	12	88949124	A	G	-0.0817282	0.0118872	6.18504e-12	-0.0817282	0.0118872	1.20393e-11	0	0.959151	0.915925
rs6538154	12	88949515	A	G	-0.0817282	0.0118872	6.18504e-12	-0.0817282	0.0118872	1.20393e-11	0	0.959151	0.915925
rs11104951	12	88950027	C	T	0.0863225	0.0150944	1.07244e-08	0.0863225	0.0150944	1.72677e-08	0	1.15117	0.886072
rs1472899	12	88951485	T	C	-0.0818139	0.0117917	3.9693e-12	-0.0818139	0.0117917	7.78739e-12	0	0.861154	0.930067
rs1873681	12	88952529	A	G	-0.0826078	0.0118706	3.42638e-12	-0.0826078	0.0118706	6.73961e-12	0	0.877471	0.92777
rs7965365	12	88953092	C	G	-0.0825076	0.0118707	3.63935e-12	-0.0825076	0.0118707	7.15097e-12	0	0.877612	0.92775
rs3782179	12	88953326	T	C	-0.0822485	0.0118584	4.0364e-12	-0.0822485	0.0118584	7.9167e-12	0	0.861301	0.930046
rs3782180	12	88953399	A	C	-0.0824605	0.0118707	3.74309e-12	-0.0824605	0.0118707	7.35117e-12	0	0.877209	0.927808
rs3782181	12	88953561	A	C	-0.0806716	0.0117237	5.94096e-12	-0.0806716	0.0117237	1.15725e-11	0	1.0082	0.908549
rs4590952	12	88953659	G	A	-0.0821496	0.0118531	4.18942e-12	-0.0821496	0.0118531	8.21143e-12	0	0.833581	0.93389
rs4474514	12	88953959	A	G	-0.0779165	0.0116602	2.35284e-11	-0.0779165	0.0116602	4.46887e-11	0	0.765384	0.943028
rs10777127	12	88954295	A	G	-0.0782941	0.0116793	2.03263e-11	-0.0782941	0.0116793	3.8713e-11	0	0.796629	0.938899
rs1907702	12	88955469	A	G	-0.0818424	0.0115994	1.71675e-12	-0.0818424	0.0115994	3.41742e-12	0	1.10294	0.893805
rs1907703	12	88955642	T	C	-0.0779941	0.0116786	2.41644e-11	-0.0779941	0.0116786	4.58736e-11	0	0.802045	0.938174
rs10858759	12	88956339	A	G	-0.078926	0.0116891	1.45707e-11	-0.078926	0.0116891	2.79234e-11	0	0.830332	0.934336
rs11104952	12	88956400	G	T	-0.0809247	0.0118566	8.77384e-12	-0.0809247	0.0118566	1.69712e-11	0	0.856272	0.930749
rs7953414	12	88957368	A	G	-0.078926	0.0116891	1.45707e-11	-0.078926	0.0116891	2.79234e-11	0	0.830332	0.934336
rs7298765	12	88958110	A	G	-0.080063	0.0118455	1.39031e-11	-0.080063	0.0118455	2.66671e-11	0	0.814765	0.936458
rs3907470	12	88958350	T	C	-0.081035	0.0118573	8.24698e-12	-0.081035	0.0118573	1.597e-11	0	0.870006	0.928824
rs2407201	12	88959437	A	G	-0.0777323	0.0118164	4.757e-11	-0.0777323	0.0118164	8.91453e-11	0	0.795041	0.939112
rs2046971	12	88959510	C	G	-0.0786156	0.0118297	3.01928e-11	-0.0786156	0.0118297	5.70766e-11	0	0.828932	0.934528
rs1508596	12	88959849	C	T	-0.0802062	0.0118665	1.38921e-11	-0.0802062	0.0118665	2.66464e-11	0	0.845745	0.932212
rs1352947	12	88960727	T	C	-0.0808173	0.0122063	3.56919e-11	-0.0808173	0.0122063	6.72569e-11	0	0.828879	0.934535
rs12146799	12	88962681	C	A	0.0845661	0.0150433	1.89296e-08	0.0845661	0.0150433	2.95819e-08	0	0.907408	0.923496
rs12369778	12	88966413	G	T	-0.0813252	0.0122042	2.67018e-11	-0.0813252	0.0122042	5.0595e-11	0	0.972631	0.913917
rs10506957	12	88967007	T	C	-0.0834396	0.0121054	5.47228e-12	-0.0834396	0.0121054	1.06752e-11	0	1.13629	0.888473
rs4842634	12	88967857	T	A	0.079168	0.015471	3.10135e-07	0.079168	0.015471	4.87929e-07	0	1.61982	0.805226
rs869408	12	88974755	T	A	-0.0764648	0.0122376	4.14826e-10	-0.0764648	0.0122376	7.43999e-10	0	0.665755	0.955484
rs12368722	12	88978557	A	G	0.0830227	0.0151091	3.9096e-08	0.0830227	0.0151091	6.31891e-08	0	0.920259	0.921637
rs1586869	12	88980649	G	A	0.0823699	0.0126822	8.30768e-11	0.0823699	0.0126822	1.53993e-10	0	1.96235	0.742684
rs79092006	12	88983866	G	T	0.0840398	0.0150934	2.57731e-08	0.0840398	0.0150934	4.0833e-08	0	1.09568	0.894958
rs73439070	12	88984336	G	T	0.0843432	0.0150865	2.26239e-08	0.0843432	0.0150865	3.51431e-08	0	1.15257	0.885844
rs1508595	12	88986016	A	G	0.0817536	0.0126828	1.14818e-10	0.0817536	0.0126828	2.1146e-10	0	2.08287	0.72052
rs17340767	12	88989749	G	A	0.084648	0.0150933	2.04307e-08	0.084648	0.0150933	3.17389e-08	0	1.02731	0.905627
rs12371735	12	88989961	G	C	0.0841867	0.0150919	2.42951e-08	0.0841867	0.0150919	3.77606e-08	0	1.00253	0.909412
rs931936	12	88993932	C	T	0.0840883	0.0142952	4.04686e-09	0.0840883	0.0142952	6.89773e-09	0	0.614245	0.961468
rs147928773	12	88996651	T	C	0.0840587	0.0151037	2.61478e-08	0.0840587	0.0151037	4.14809e-08	0	0.876048	0.927972
rs76273483	12	88998327	G	T	0.0855053	0.0151483	1.65624e-08	0.0855053	0.0151483	2.63878e-08	0	0.770275	0.942388
rs11104964	12	88999066	G	A	0.0857541	0.0151465	1.49918e-08	0.0857541	0.0151465	2.37957e-08	0	0.771857	0.942181
rs11104967	12	89008875	A	C	0.0850023	0.0151595	2.05615e-08	0.0850023	0.0151595	3.19376e-08	0	0.738433	0.946506
rs12184478	12	89009649	G	C	0.0855992	0.0151481	1.59679e-08	0.0855992	0.0151481	2.54802e-08	0	0.769344	0.94251
rs2639101	12	89012852	C	A	0.0824109	0.0126894	8.33391e-11	0.0824109	0.0126894	1.5447e-10	0	2.40749	0.661274
rs1492355	12	89013142	C	T	0.081775	0.0126734	1.10028e-10	0.081775	0.0126734	2.02812e-10	0	2.51167	0.642548
rs79069362	12	89013573	G	T	0.087839	0.0151688	7.00699e-09	0.087839	0.0151688	1.17874e-08	0	0.899792	0.924591
rs12367952	12	89017149	C	T	0.0862973	0.0152213	1.43196e-08	0.0862973	0.0152213	2.28151e-08	0	1.26857	0.866685
rs12829839	12	89041031	T	A	-0.203913	0.037094	3.85871e-08	-0.21665	0.0579635	4.78697e-08	17.497	1.21208	0.270921
rs71454128	12	89065509	A	G	-0.201419	0.0368775	4.71215e-08	-0.216227	0.0606056	5.64275e-08	20.0058	1.25009	0.263535
rs66473113	12	89101825	C	G	-0.203606	0.0373649	5.06235e-08	-0.23219	0.0768756	5.9957e-08	35.9329	1.56086	0.211539
rs12820385	12	89103436	C	G	-0.205092	0.0371788	3.46096e-08	-0.232529	0.0754793	4.3286e-08	34.762	1.53285	0.215685
rs12821256	12	89328335	C	T	-0.144917	0.0171441	2.84252e-17	-0.144917	0.0171441	6.63272e-17	0	3.7975	0.434104
rs11608712	12	89477507	G	A	-0.0982723	0.0187773	1.66266e-07	-0.0979707	0.0270356	2.62455e-07	39.83	6.64783	0.155711
rs3850055	13	78364169	G	T	0.0774842	0.0145249	9.57709e-08	0.0774842	0.0145249	1.54015e-07	0	1.99516	0.736649
rs8000339	13	78367303	T	A	0.0769688	0.0145099	1.12937e-07	0.0769688	0.0145099	1.81167e-07	0	1.99987	0.735783
rs9593259	13	78368857	T	C	0.0770384	0.0145125	1.10584e-07	0.0770384	0.0145125	1.7699e-07	0	2.21928	0.695501
rs1766357	13	78371838	C	A	-0.078307	0.0152583	2.86553e-07	-0.078307	0.0152583	3.47181e-07	0	0.0049758	0.943764
rs61964879	13	78373951	A	G	0.0769312	0.0145421	1.22144e-07	0.0769312	0.0145421	1.96916e-07	0	1.80305	0.771924
rs1279388	13	78374338	G	A	-0.0705982	0.00998485	1.54346e-12	-0.0705982	0.00998485	3.07805e-12	0	1.49085	0.828262
rs1279389	13	78375312	C	T	-0.0707477	0.00998136	1.36078e-12	-0.0707477	0.00998136	2.71956e-12	0	1.49274	0.827926
rs8000788	13	78375813	T	C	0.0755241	0.0145693	2.17426e-07	0.0755241	0.0145693	3.46455e-07	0	1.98372	0.738754
rs8002271	13	78375921	C	T	0.0755021	0.0145695	2.19288e-07	0.0755021	0.0145695	3.4919e-07	0	1.98075	0.7393
rs1279390	13	78376196	G	A	-0.070704	0.0099803	1.39694e-12	-0.070704	0.0099803	2.79057e-12	0	1.47793	0.830544
rs1279391	13	78376956	C	T	-0.069999	0.00994706	1.96213e-12	-0.069999	0.00994706	3.89697e-12	0	1.63169	0.803085
rs4264282	13	78376993	A	G	0.0759312	0.014583	1.921e-07	0.0759312	0.014583	3.04064e-07	0	1.01663	0.907263
rs1279392	13	78377519	G	T	-0.0703209	0.00994817	1.56355e-12	-0.0703209	0.00994817	3.11742e-12	0	1.67048	0.796073
rs1279393	13	78377597	T	C	-0.069702	0.0099467	2.42528e-12	-0.069702	0.0099467	4.79926e-12	0	1.56346	0.815344
rs765377	13	78377834	C	T	-0.0698669	0.00992173	1.89758e-12	-0.0698669	0.00992173	3.77092e-12	0	1.66075	0.797835
rs1279396	13	78378593	A	G	-0.069779	0.009938	2.19607e-12	-0.069779	0.009938	4.35314e-12	0	1.61418	0.806242
rs1279397	13	78378687	T	A	-0.0697549	0.00993905	2.24634e-12	-0.0697549	0.00993905	4.45105e-12	0	1.61639	0.805844
rs76333777	13	78379140	G	A	-0.0697281	0.00993762	2.27359e-12	-0.0697281	0.00993762	4.50411e-12	0	1.63242	0.802953
rs1279399	13	78379199	G	A	-0.0696351	0.00994141	2.47784e-12	-0.0696351	0.00994141	4.90144e-12	0	1.49343	0.827805
rs1279401	13	78379755	G	T	-0.0703953	0.0099453	1.45985e-12	-0.0703953	0.0099453	2.91407e-12	0	1.519	0.823271
rs975739	13	78381146	T	G	-0.0695846	0.00992709	2.39051e-12	-0.0695846	0.00992709	4.73163e-12	0	1.66469	0.797121
rs914912	13	78381602	C	A	-0.0702022	0.0099429	1.65858e-12	-0.0702022	0.0099429	3.30358e-12	0	1.56063	0.815851
rs1279402	13	78382504	G	T	-0.0696478	0.0099415	2.4564e-12	-0.0696478	0.0099415	4.85976e-12	0	1.44458	0.836411
rs1823554	13	78382705	C	A	-0.0701625	0.00994892	1.76027e-12	-0.0701625	0.00994892	3.50255e-12	0	1.43776	0.837606
rs1759973	13	78383914	C	A	-0.0702155	0.00994575	1.66682e-12	-0.0702155	0.00994575	3.31971e-12	0	1.46866	0.832178
rs1759974	13	78383998	C	G	-0.0696587	0.0099407	2.42734e-12	-0.0696587	0.0099407	4.80326e-12	0	1.5568	0.816534
rs1766342	13	78384296	T	C	-0.0696587	0.0099407	2.42734e-12	-0.0696587	0.0099407	4.80326e-12	0	1.5568	0.816534
rs1668621	13	78384443	G	T	-0.0700976	0.00994694	1.82615e-12	-0.0700976	0.00994694	3.63137e-12	0	1.45462	0.834648
rs1766343	13	78384971	A	T	-0.0695202	0.00994768	2.7767e-12	-0.0695202	0.00994768	5.48179e-12	0	1.38536	0.846735
rs1766344	13	78385068	T	A	-0.0694992	0.00994768	2.81892e-12	-0.0694992	0.00994768	5.56368e-12	0	1.38308	0.84713
rs1759975	13	78385158	A	G	-0.0699201	0.00996394	2.26168e-12	-0.0699201	0.00996394	4.48093e-12	0	1.66259	0.797501
rs1759977	13	78385208	A	G	-0.0694595	0.00995723	3.04175e-12	-0.0694595	0.00995723	5.99553e-12	0	1.626	0.804111
rs1668619	13	78385750	T	C	-0.0695989	0.00994103	2.53829e-12	-0.0695989	0.00994103	5.01892e-12	0	1.3917	0.845636
rs1668618	13	78386137	T	C	-0.0698236	0.00994274	2.17814e-12	-0.0698236	0.00994274	4.31821e-12	0	1.39876	0.844411
rs1158097	13	78386375	C	T	-0.0699002	0.0099425	2.05882e-12	-0.0699002	0.0099425	4.08562e-12	0	1.4065	0.843064
rs1759979	13	78386854	G	T	-0.069708	0.00994333	2.37415e-12	-0.069708	0.00994333	4.69981e-12	0	1.38197	0.847323
rs1766345	13	78387125	A	G	-0.0695989	0.00994103	2.53829e-12	-0.0695989	0.00994103	5.01892e-12	0	1.3917	0.845636
rs1766347	13	78387963	G	C	-0.0695964	0.00994389	2.57954e-12	-0.0695964	0.00994389	5.09906e-12	0	1.37242	0.848975
rs1766348	13	78388009	T	C	-0.0695989	0.00994103	2.53829e-12	-0.0695989	0.00994103	5.01892e-12	0	1.3917	0.845636
rs1766350	13	78388389	C	A	-0.069708	0.00994333	2.37415e-12	-0.069708	0.00994333	4.69981e-12	0	1.38197	0.847323
rs2787661	13	78388780	T	A	-0.069761	0.0099438	2.29071e-12	-0.069761	0.0099438	4.53744e-12	0	1.38583	0.846654
rs1279675	13	78389693	G	C	-0.0699844	0.0099386	1.8994e-12	-0.0699844	0.0099386	3.77447e-12	0	1.43773	0.837612
rs1279674	13	78389826	C	T	-0.0698875	0.00994574	2.11212e-12	-0.0698875	0.00994574	4.18955e-12	0	1.42665	0.83955
rs750192	13	78390743	G	A	-0.0703093	0.00994092	1.51926e-12	-0.0703093	0.00994092	3.0306e-12	0	1.42017	0.840682
rs1279403	13	78391757	T	C	-0.068908	0.00992285	3.80129e-12	-0.068908	0.00992285	7.46344e-12	0	1.2592	0.868258
rs9544608	13	78392540	G	A	-0.0593232	0.00984511	1.68429e-09	-0.0593232	0.00984511	2.92952e-09	0	2.07383	0.722181
rs9544609	13	78392656	A	C	-0.0663883	0.00994491	2.46218e-11	-0.0663883	0.00994491	4.67254e-11	0	1.14397	0.887235
rs10507874	13	78392758	G	T	0.0770019	0.0145879	1.30258e-07	0.0770019	0.0145879	2.10944e-07	0	0.900093	0.924547
rs9574111	13	78395696	C	G	-0.0674546	0.00999398	1.48325e-11	-0.0674546	0.00999398	2.84158e-11	0	1.86975	0.7597
rs1146931	13	78395837	G	A	0.0766146	0.0119417	1.40167e-10	0.0766146	0.0119417	2.5711e-10	0	1.50032	0.826585
rs61963074	13	78398570	A	G	0.0779357	0.014644	1.02613e-07	0.0779357	0.014644	1.64464e-07	0	1.82045	0.768738
rs9544610	13	78398594	A	G	-0.0616103	0.00990315	4.9312e-10	-0.0616103	0.00990315	8.81169e-10	0	2.73392	0.603292
rs9565369	13	78399695	C	T	-0.0695071	0.0100036	3.70029e-12	-0.0695071	0.0100036	7.26859e-12	0	2.2493	0.690015
rs601519	13	78401505	T	C	-0.0764244	0.0119362	1.52596e-10	-0.0764244	0.0119362	2.79425e-10	0	1.7055	0.789718
rs681020	13	78403195	C	T	-0.078002	0.0119515	6.73018e-11	-0.078002	0.0119515	1.25272e-10	0	2.19589	0.699782
rs1146932	13	78403687	C	T	-0.0775956	0.0119525	8.47069e-11	-0.0775956	0.0119525	1.56954e-10	0	2.00391	0.735039
rs1146933	13	78404049	C	T	-0.075363	0.0119072	2.46426e-10	-0.075363	0.0119072	4.46824e-10	0	3.08699	0.543374
rs9544612	13	78404841	A	T	-0.0685541	0.00998638	6.66033e-12	-0.0685541	0.00998638	1.29472e-11	0	1.68318	0.79377
rs7338403	13	78406312	G	A	-0.0673238	0.0100137	1.77829e-11	-0.0673238	0.0100137	3.39534e-11	0	1.77021	0.777928
rs623735	13	78406883	G	A	-0.0754294	0.0145518	2.17749e-07	-0.0754294	0.0145518	3.4693e-07	0	3.51919	0.474967
rs1933432	13	78408695	A	G	-0.0672976	0.0100161	1.83057e-11	-0.0672976	0.0100161	3.49329e-11	0	1.85752	0.761945
rs1041620	13	78409534	A	G	-0.0676178	0.0100146	1.4588e-11	-0.0676178	0.0100146	2.79559e-11	0	1.88454	0.756985
rs9565370	13	78411072	A	T	-0.0677389	0.0100137	1.33637e-11	-0.0677389	0.0100137	2.56512e-11	0	1.81737	0.769302
rs9544616	13	78413047	A	G	-0.067541	0.0100137	1.53197e-11	-0.067541	0.0100137	2.93315e-11	0	1.82462	0.767975
rs9544617	13	78413105	T	C	-0.067541	0.0100137	1.53197e-11	-0.067541	0.0100137	2.93315e-11	0	1.82462	0.767975
rs148866510	13	78415594	A	G	0.0775258	0.0148074	1.64455e-07	0.0775258	0.0148074	2.6183e-07	0	2.81612	0.589054
rs9544618	13	78415951	G	A	-0.0678296	0.0100112	1.24082e-11	-0.0678296	0.0100112	2.38497e-11	0	1.97782	0.739839
rs9544619	13	78417411	C	A	-0.0677012	0.0100091	1.34274e-11	-0.0677012	0.0100091	2.57712e-11	0	1.97785	0.739834
rs9574113	13	78418131	G	A	-0.0616643	0.00987942	4.32859e-10	-0.0616643	0.00987942	7.7564e-10	0	2.40834	0.661121
rs61963077	13	78422107	A	G	0.0788871	0.0147352	8.6205e-08	0.0788871	0.0147352	1.3841e-07	0	2.79249	0.593129
rs7983823	13	78426369	T	C	-0.0693289	0.010005	4.22516e-12	-0.0693289	0.010005	8.28023e-12	0	1.82884	0.767201
rs61963079	13	78426402	G	T	0.0788015	0.0147637	9.42257e-08	0.0788015	0.0147637	1.51618e-07	0	2.77408	0.596316
rs3027083	13	78428114	A	G	0.0789113	0.0147646	9.06083e-08	0.0789113	0.0147646	1.45688e-07	0	2.66018	0.6162
rs605393	13	78430079	G	A	-0.0799348	0.0147103	5.51262e-08	-0.0799348	0.0147103	9.04928e-08	0	2.77478	0.596195
rs9544621	13	78430950	C	T	-0.0689545	0.0100033	5.45499e-12	-0.0689545	0.0100033	1.06421e-11	0	1.71374	0.78822
rs61963080	13	78433520	T	G	0.0782236	0.0147256	1.08374e-07	0.0782236	0.0147256	1.73311e-07	0	2.86465	0.580725
rs12584450	13	78433607	C	T	-0.0675826	0.00999843	1.38644e-11	-0.0675826	0.00999843	2.65943e-11	0	2.08135	0.720799
rs11149079	13	78435288	A	G	-0.0696508	0.0099966	3.22742e-12	-0.0696508	0.0099966	6.35492e-12	0	1.83288	0.766462
rs971537	13	78439211	C	G	-0.0693086	0.0100017	4.21745e-12	-0.0693086	0.0100017	8.26539e-12	0	1.69077	0.792393
rs1924932	13	78440540	C	T	-0.0691505	0.0100034	4.756e-12	-0.0691505	0.0100034	9.30106e-12	0	1.68301	0.793802
rs2329041	13	78442208	G	T	-0.068328	0.00998337	7.69136e-12	-0.068328	0.00998337	1.49128e-11	0	1.97324	0.740681
rs2329042	13	78442327	C	A	-0.06978	0.00999481	2.91794e-12	-0.06978	0.00999481	5.75566e-12	0	1.56565	0.814953
rs1924936	13	78443297	A	T	-0.0726755	0.0115644	3.29082e-10	-0.0726755	0.0115644	5.93107e-10	0	3.46394	0.483382
rs1924929	13	78447374	G	A	-0.0727636	0.0115654	3.14384e-10	-0.0727636	0.0115654	5.67159e-10	0	3.47803	0.481227
rs9530700	13	78447568	A	G	-0.06914	0.00999422	4.58062e-12	-0.06914	0.00999422	8.96403e-12	0	1.60332	0.808195
rs9530701	13	78447672	G	T	-0.0677677	0.00998376	1.13858e-11	-0.0677677	0.00998376	2.1919e-11	0	1.9588	0.743336
rs9544625	13	78447724	A	C	-0.067958	0.00998515	1.00417e-11	-0.067958	0.00998515	1.9376e-11	0	1.97407	0.740527
rs9574115	13	78447891	T	C	-0.0678541	0.00998324	1.06965e-11	-0.0678541	0.00998324	2.06157e-11	0	1.96069	0.742989
rs9574116	13	78448033	T	C	-0.06914	0.00999422	4.58062e-12	-0.06914	0.00999422	8.96403e-12	0	1.60332	0.808195
rs7994841	13	78449335	G	A	-0.0702369	0.0099998	2.15864e-12	-0.0702369	0.0099998	4.28021e-12	0	1.37744	0.848106
rs9565371	13	78454079	T	C	-0.0694088	0.00998742	3.66259e-12	-0.0694088	0.00998742	7.19583e-12	0	1.61918	0.805341
rs1360371	13	78455230	C	T	-0.0737252	0.0115547	1.76436e-10	-0.0737252	0.0115547	3.22126e-10	0	3.64245	0.456552
rs1924927	13	78455654	T	C	-0.0682947	0.00997766	7.66036e-12	-0.0682947	0.00997766	1.48538e-11	0	1.99747	0.736224
rs1924926	13	78456544	A	T	-0.0687886	0.00997991	5.47416e-12	-0.0687886	0.00997991	1.06788e-11	0	2.02739	0.730721
rs61963108	13	78456882	A	G	0.078231	0.0146936	1.01429e-07	0.078231	0.0146936	1.62677e-07	0	3.0506	0.549394
rs1951971	13	78457476	G	A	-0.0799772	0.0146609	4.89307e-08	-0.0799772	0.0146609	8.09491e-08	0	3.18662	0.527095
rs1951970	13	78457501	G	T	-0.0798719	0.0146562	5.04497e-08	-0.0798719	0.0146562	8.38202e-08	0	3.17628	0.52877
rs8000670	13	78458570	G	A	-0.0798976	0.0146611	5.04769e-08	-0.0798976	0.0146611	8.3857e-08	0	3.16267	0.530981
rs1924925	13	78460376	G	A	-0.0703386	0.00995951	1.63588e-12	-0.0703386	0.00995951	3.25913e-12	0	1.99298	0.73705
rs1924924	13	78460476	T	G	-0.0703124	0.00997488	1.8028e-12	-0.0703124	0.00997488	3.58573e-12	0	1.62064	0.805078
rs1924923	13	78460947	G	A	-0.0695341	0.0099842	3.29778e-12	-0.0695341	0.0099842	6.49102e-12	0	2.07573	0.721833
rs1924922	13	78461133	G	A	-0.0697821	0.00997276	2.60984e-12	-0.0697821	0.00997276	5.15792e-12	0	2.1802	0.702656
rs1924921	13	78462723	G	A	-0.0813883	0.0145649	2.29734e-08	-0.0813883	0.0145649	3.59218e-08	0	3.1788	0.528361
rs61963110	13	78464723	G	T	0.0789868	0.0146339	6.75707e-08	0.0789868	0.0146339	1.09831e-07	0	2.92505	0.570446
rs1924920	13	78464733	G	A	-0.0704315	0.0099717	1.62776e-12	-0.0704315	0.0099717	3.24323e-12	0	2.46458	0.65099
rs7994913	13	78465097	C	A	-0.0703886	0.00997192	1.68094e-12	-0.0703886	0.00997192	3.34735e-12	0	2.47056	0.649916
rs7333255	13	78467045	T	C	-0.076936	0.0143207	7.77163e-08	-0.076936	0.0143207	1.26174e-07	0	2.89362	0.575783
rs11149080	13	78467760	A	G	-0.0698627	0.00995792	2.28644e-12	-0.0698627	0.00995792	4.52912e-12	0	2.04363	0.727734
rs4885491	13	78470350	G	A	-0.0765703	0.0143338	9.19532e-08	-0.0765703	0.0143338	1.47912e-07	0	2.69145	0.610712
rs3027096	13	78472844	C	T	-0.0699423	0.00994368	2.00923e-12	-0.0699423	0.00994368	3.98887e-12	0	2.40041	0.662553
rs3818416	13	78474468	C	A	-0.0623507	0.0113494	3.93466e-08	-0.0623507	0.0113494	6.37693e-08	0	2.89634	0.575319
rs5351	13	78475313	C	T	-0.0699356	0.0100144	2.87872e-12	-0.0699356	0.0100144	5.67962e-12	0	2.29147	0.682323
rs12720189	13	78476720	A	G	0.0791268	0.0146857	7.12365e-08	0.0791268	0.0146857	1.15637e-07	0	3.0199	0.5545
rs942612	13	78480188	C	T	-0.0694868	0.0100243	4.15487e-12	-0.0694868	0.0100243	8.1449e-12	0	2.26391	0.687348
rs942611	13	78480289	G	T	-0.0694868	0.0100243	4.15487e-12	-0.0694868	0.0100243	8.1449e-12	0	2.26391	0.687348
rs2329046	13	78481000	A	C	-0.0694629	0.0100218	4.17371e-12	-0.0694629	0.0100218	8.18118e-12	0	2.27451	0.685413
rs4435136	13	78481103	G	C	-0.0693035	0.010023	4.69636e-12	-0.0693035	0.010023	9.18647e-12	0	2.25634	0.688729
rs61963112	13	78482842	C	T	0.0772659	0.0147289	1.55548e-07	0.0772659	0.0147289	2.47539e-07	0	2.87095	0.579649
rs1886480	13	78489084	G	A	-0.0697683	0.0100323	3.54071e-12	-0.0697683	0.0100323	6.9605e-12	0	2.46921	0.650157
rs1886481	13	78489385	T	C	-0.0693363	0.0100437	5.07379e-12	-0.0693363	0.0100437	9.91115e-12	0	2.42198	0.65866
rs6563021	13	78490529	C	T	-0.0701667	0.0100292	2.62966e-12	-0.0701667	0.0100292	5.19642e-12	0	2.51846	0.641333
rs12716722	13	78492856	C	T	0.0782255	0.0147978	1.24815e-07	0.0782255	0.0147978	2.0181e-07	0	2.54354	0.636857
rs7330412	13	78494543	T	C	-0.0700588	0.0100233	2.75745e-12	-0.0700588	0.0100233	5.44444e-12	0	2.08553	0.720032
rs3759475	13	78495105	G	A	-0.0688392	0.0100747	8.32388e-12	-0.0688392	0.0100747	1.61162e-11	0	1.932	0.748265
rs7989190	13	78495697	C	A	-0.074489	0.0144228	2.40857e-07	-0.074489	0.0144228	3.835e-07	0	2.63203	0.62116
rs61963113	13	78498986	G	T	0.07961	0.0147654	6.98168e-08	0.07961	0.0147654	1.13688e-07	0	2.71795	0.606077
rs9544637	13	78499827	G	A	-0.0802623	0.0147407	5.18212e-08	-0.0802623	0.0147407	8.56743e-08	0	2.72321	0.605159
rs6563023	13	78500806	A	C	-0.0724454	0.0102969	1.98315e-12	-0.0724454	0.0102969	3.42657e-12	0	0.867833	0.833183
rs8000166	13	78500814	G	T	-0.071912	0.0103091	3.04619e-12	-0.071912	0.0103091	5.22436e-12	0	0.822581	0.844059
rs6563024	13	78500823	C	T	-0.0718482	0.01031	3.1966e-12	-0.0718482	0.01031	5.47772e-12	0	0.830209	0.842229
rs2329047	13	78501650	G	T	-0.0690122	0.0101741	1.17617e-11	-0.0690122	0.0101741	2.26293e-11	0	1.7976	0.772922
rs4275748	13	78501987	G	A	-0.0690122	0.0101741	1.17617e-11	-0.0690122	0.0101741	2.26293e-11	0	1.7976	0.772922
rs9574123	13	78502735	A	T	-0.0690552	0.0101744	1.14355e-11	-0.0690552	0.0101744	2.20131e-11	0	1.80367	0.771811
rs9565372	13	78502800	G	A	-0.068861	0.0101725	1.29363e-11	-0.068861	0.0101725	2.48458e-11	0	1.7766	0.77676
rs4283112	13	78502996	T	A	-0.0690552	0.0101744	1.14355e-11	-0.0690552	0.0101744	2.20131e-11	0	1.80367	0.771811
rs7328067	13	78503423	C	T	-0.0688021	0.0101775	1.37769e-11	-0.0688021	0.0101775	2.64294e-11	0	1.79111	0.774109
rs7326641	13	78503433	G	A	-0.0687274	0.010177	1.44609e-11	-0.0687274	0.010177	2.77168e-11	0	1.7802	0.776104
rs7326686	13	78503488	T	A	-0.0688317	0.0101775	1.35032e-11	-0.0688317	0.0101775	2.5914e-11	0	1.79463	0.773465
rs7333359	13	78503715	G	T	-0.0688174	0.0101727	1.33397e-11	-0.0688174	0.0101727	2.5606e-11	0	1.77075	0.777829
rs7333372	13	78503731	C	T	-0.0689109	0.0101764	1.27324e-11	-0.0689109	0.0101764	2.44612e-11	0	1.90247	0.753691
rs7332215	13	78503966	G	A	-0.0690008	0.0101721	1.17434e-11	-0.0690008	0.0101721	2.25947e-11	0	1.89271	0.755485
rs4884074	13	78504047	C	T	-0.0770917	0.0145763	1.23091e-07	-0.0770917	0.0145763	1.98649e-07	0	2.5817	0.630069
rs7333015	13	78504325	G	A	-0.0680835	0.0101519	1.994e-11	-0.0680835	0.0101519	3.79908e-11	0	2.02122	0.731855
rs9544638	13	78504473	G	A	-0.0696873	0.0101038	5.30532e-12	-0.0696873	0.0101038	1.03552e-11	0	2.15492	0.707291
rs9544639	13	78504543	A	G	-0.0786132	0.0147004	8.90765e-08	-0.0786132	0.0147004	1.43156e-07	0	2.62624	0.622181
rs2329050	13	78504761	T	C	-0.0689223	0.0101724	1.24043e-11	-0.0689223	0.0101724	2.38423e-11	0	2.10239	0.716933
rs2329049	13	78504855	A	G	-0.0788111	0.0147024	8.30279e-08	-0.0788111	0.0147024	1.33664e-07	0	2.63468	0.620692
rs9544640	13	78505326	C	T	-0.0686407	0.0101781	1.54101e-11	-0.0686407	0.0101781	2.95015e-11	0	2.08532	0.72007
rs9574124	13	78505586	C	G	-0.0687678	0.0101795	1.42347e-11	-0.0687678	0.0101795	2.72913e-11	0	2.07049	0.722795
rs1924917	13	78506126	C	T	-0.076869	0.0145546	1.28197e-07	-0.076869	0.0145546	2.07868e-07	0	1.78777	0.77472
rs61963145	13	78507135	T	A	0.0762679	0.0145919	1.72531e-07	0.0762679	0.0145919	2.73432e-07	0	1.84565	0.764121
rs9318502	13	78507151	G	C	-0.0704267	0.0100912	2.97306e-12	-0.0704267	0.0100912	5.86246e-12	0	2.22049	0.695279
rs61963146	13	78511230	T	C	0.0786017	0.01472	9.30594e-08	0.0786017	0.01472	1.49742e-07	0	2.65782	0.616616
rs12859148	13	78512694	T	C	-0.0586408	0.0107216	4.51592e-08	-0.0586408	0.0107216	7.50334e-08	0	2.14517	0.709078
rs4885497	13	78513640	G	A	-0.0788501	0.0147331	8.70291e-08	-0.0788501	0.0147331	1.39772e-07	0	2.66292	0.615719
rs4242968	13	78513907	C	T	-0.0788817	0.0147352	8.63718e-08	-0.0788817	0.0147352	1.38686e-07	0	2.67048	0.614391
rs1924916	13	78514568	A	C	-0.0577155	0.0107149	7.18537e-08	-0.0577155	0.0107149	1.16482e-07	0	1.94727	0.745457
rs2876718	13	78515576	T	C	-0.0794116	0.0147269	6.95689e-08	-0.0794116	0.0147269	1.13346e-07	0	2.72153	0.605452
rs9544643	13	78515670	A	G	-0.0705497	0.0100846	2.63788e-12	-0.0705497	0.0100846	5.21236e-12	0	2.05286	0.726036
rs1924914	13	78522314	A	G	-0.0664634	0.010988	1.45986e-09	-0.0664634	0.010988	2.54736e-09	0	2.92635	0.570225
rs7319342	13	78523484	A	G	-0.0572744	0.0106048	6.63467e-08	-0.0572744	0.0106048	1.07354e-07	0	2.56293	0.633403
rs7324245	13	78523825	T	C	-0.0577567	0.0108389	9.89378e-08	-0.0577567	0.0108389	1.58912e-07	0	2.35262	0.671206
rs7325878	13	78523989	C	T	-0.0577567	0.0108389	9.89378e-08	-0.0577567	0.0108389	1.58912e-07	0	2.35262	0.671206
rs12720129	13	78531850	T	C	0.0780702	0.0147434	1.18838e-07	0.0780702	0.0147434	1.91262e-07	0	2.66933	0.614591
rs61963150	13	78533146	A	G	0.0793143	0.0147653	7.80194e-08	0.0793143	0.0147653	1.26632e-07	0	2.64537	0.618807
rs7317154	13	78533260	T	C	-0.0573681	0.010668	7.54954e-08	-0.0573681	0.010668	1.22645e-07	0	2.65192	0.617654
rs7986195	13	78533722	G	A	-0.0801293	0.0147297	5.32868e-08	-0.0801293	0.0147297	8.76786e-08	0	2.96554	0.563608
rs9574126	13	78534771	A	G	-0.0588107	0.010857	6.06625e-08	-0.0588107	0.010857	9.93461e-08	0	2.52396	0.640351
rs9530707	13	78536831	A	G	-0.0587292	0.0108564	6.31437e-08	-0.0587292	0.0108564	1.02934e-07	0	2.42315	0.658449
rs9544650	13	78538788	G	A	-0.0574426	0.01067	7.30193e-08	-0.0574426	0.01067	1.18318e-07	0	2.62173	0.622979
rs4884076	13	78541952	T	C	-0.079619	0.0147381	6.58116e-08	-0.079619	0.0147381	1.06273e-07	0	2.73507	0.603092
rs1537065	13	78543386	G	A	-0.0577845	0.0107072	6.78399e-08	-0.0577845	0.0107072	1.10378e-07	0	2.16852	0.704796
rs4884078	13	78545408	C	T	-0.0783528	0.0147355	1.05334e-07	-0.0783528	0.0147355	1.68621e-07	0	2.80034	0.591775
rs7339077	13	78547010	T	C	-0.0703294	0.0100913	3.18552e-12	-0.0703294	0.0100913	6.27384e-12	0	2.30861	0.679203
rs1854800	13	78548516	A	G	-0.0585572	0.0107082	4.54043e-08	-0.0585572	0.0107082	7.54515e-08	0	2.21494	0.696294
rs12720117	13	78548568	T	C	0.0787979	0.0147465	9.11759e-08	0.0787979	0.0147465	1.46627e-07	0	2.62485	0.622428
rs9574129	13	78549042	G	T	-0.0704385	0.0100914	2.95126e-12	-0.0704385	0.0100914	5.82023e-12	0	2.33064	0.675196
rs12720111	13	78549048	T	G	0.0787979	0.0147465	9.11759e-08	0.0787979	0.0147465	1.46627e-07	0	2.62485	0.622428
rs7329997	13	78549428	T	G	-0.0782271	0.0147357	1.10435e-07	-0.0782271	0.0147357	1.76726e-07	0	2.79444	0.592793
rs7335540	13	78549894	A	G	-0.0777415	0.0147361	1.32345e-07	-0.0777415	0.0147361	2.14053e-07	0	2.73192	0.603641
rs9544655	13	78550485	T	C	-0.0635992	0.00988632	1.2507e-10	-0.0630666	0.010669	2.29946e-10	8.4527	4.36933	0.358324
rs9544656	13	78550841	A	G	-0.0526207	0.00997481	1.32498e-07	-0.0512186	0.011395	2.14281e-07	14.9546	4.70337	0.319109
rs9544661	13	78552347	A	G	-0.0695387	0.0100971	5.69958e-12	-0.0695387	0.0100971	1.11105e-11	0	2.62958	0.621592
rs9544662	13	78553723	A	G	-0.0581976	0.0107119	5.54243e-08	-0.0581976	0.0107119	9.09482e-08	0	2.21365	0.696531
rs73233116	13	78555867	G	A	0.0783722	0.0147527	1.08185e-07	0.0783722	0.0147527	1.7302e-07	0	2.64679	0.618557
rs1335804	13	78559202	A	G	-0.0777517	0.0147414	1.33215e-07	-0.0777517	0.0147414	2.15349e-07	0	2.75695	0.599286
rs2329056	13	78561002	G	A	-0.076653	0.0147288	1.94734e-07	-0.076653	0.0147288	3.08285e-07	0	2.66907	0.614638
rs1556269	13	78561493	T	A	-0.0765454	0.0147301	2.03059e-07	-0.0765454	0.0147301	3.21758e-07	0	2.6661	0.615159
rs9574130	13	78569297	C	T	-0.0563374	0.010711	1.44233e-07	-0.0563374	0.010711	2.31893e-07	0	2.09196	0.71885
rs1330909	13	78571269	C	T	-0.0754994	0.0147263	2.94636e-07	-0.0754994	0.0147263	4.62805e-07	0	2.44126	0.655184
rs61963970	13	78578231	T	G	0.0749503	0.0148921	4.83092e-07	0.0749503	0.0148921	7.64807e-07	0	1.8136	0.769993
rs1819437	13	78580297	A	G	-0.0652229	0.010881	2.04515e-09	-0.0652229	0.010881	3.54152e-09	0	1.61496	0.806101
rs1970038	13	78580944	G	T	-0.0557729	0.0107455	2.09899e-07	-0.0557729	0.0107455	3.33957e-07	0	1.88986	0.756008
rs1537067	13	78581501	G	A	-0.0564942	0.0107284	1.39544e-07	-0.0564942	0.0107284	2.25526e-07	0	1.84953	0.763409
rs1330911	13	78587551	A	G	-0.0561176	0.0107017	1.57308e-07	-0.0561176	0.0107017	2.50344e-07	0	1.97152	0.740997
rs9318510	13	78588657	C	G	-0.065395	0.0108383	1.60257e-09	-0.065395	0.0108383	2.79052e-09	0	1.59487	0.809714
rs4482161	13	78589295	C	A	-0.0570449	0.0106935	9.57902e-08	-0.0570449	0.0106935	1.54045e-07	0	1.98409	0.738685
rs9565375	13	78589552	G	A	-0.0686756	0.010105	1.07408e-11	-0.0686756	0.010105	2.06996e-11	0	2.16113	0.706152
rs9530713	13	78590010	G	A	-0.0570029	0.0106928	9.76957e-08	-0.0570029	0.0106928	1.56998e-07	0	1.94884	0.745168
rs9544672	13	78590073	T	C	-0.056843	0.0106922	1.05894e-07	-0.056843	0.0106922	1.69484e-07	0	1.93889	0.746998
rs7997143	13	78591827	G	T	-0.05637	0.0106919	1.34766e-07	-0.05637	0.0106919	2.17693e-07	0	1.88002	0.757815
rs8001692	13	78592630	T	C	-0.0568078	0.0106965	1.09086e-07	-0.0568078	0.0106965	1.74408e-07	0	1.89818	0.75448
rs7358851	13	78594041	T	C	-0.0619643	0.00989137	3.74067e-10	-0.0619643	0.00989137	6.72367e-10	0	3.3729	0.497466
rs9544676	13	78597386	C	T	-0.0570455	0.0106912	9.51522e-08	-0.0570455	0.0106912	1.53055e-07	0	1.77962	0.776209
rs7338319	13	78598218	C	G	-0.057564	0.0107169	7.81611e-08	-0.057564	0.0107169	1.26846e-07	0	1.71798	0.787448
rs7985821	13	78599459	A	G	-0.0562597	0.010685	1.39978e-07	-0.0562597	0.010685	2.26237e-07	0	1.73999	0.783441
rs7324307	13	78603301	A	C	-0.0573895	0.0107072	8.32744e-08	-0.0573895	0.0107072	1.33988e-07	0	1.66362	0.797315
rs7336778	13	78604887	T	C	-0.0575453	0.0107079	7.69681e-08	-0.0575453	0.0107079	1.25043e-07	0	1.68447	0.793536
rs6563028	13	78605496	T	A	-0.0574797	0.0106879	7.53006e-08	-0.0574797	0.0106879	1.22304e-07	0	1.82155	0.768538
rs1330893	13	78608042	T	C	-0.0571536	0.0107162	9.63884e-08	-0.0571536	0.0107162	1.54972e-07	0	1.66778	0.796562
rs7322216	13	78608243	T	A	-0.0568103	0.010714	1.14253e-07	-0.0568103	0.010714	1.83505e-07	0	1.63989	0.801605
rs7993712	13	78609250	A	T	-0.0576183	0.0106972	7.19282e-08	-0.0576183	0.0106972	1.16584e-07	0	1.93665	0.747409
rs1330887	13	78609804	G	A	-0.0719276	0.0140565	3.10381e-07	-0.0719276	0.0140565	4.88326e-07	0	1.86586	0.760413
rs4595686	13	78610376	A	C	-0.0719276	0.0140565	3.10381e-07	-0.0719276	0.0140565	4.88326e-07	0	1.86586	0.760413
rs9544679	13	78611819	A	G	-0.0581484	0.0106899	5.34109e-08	-0.0581484	0.0106899	8.78687e-08	0	1.62881	0.803604
rs1330897	13	78611929	A	G	-0.0719094	0.0140638	3.16926e-07	-0.0719094	0.0140638	4.98885e-07	0	1.78382	0.775441
rs1330898	13	78612205	T	C	-0.0719094	0.0140638	3.16926e-07	-0.0719094	0.0140638	4.98885e-07	0	1.78382	0.775441
rs1330899	13	78612348	C	T	-0.0719094	0.0140638	3.16926e-07	-0.0719094	0.0140638	4.98885e-07	0	1.78382	0.775441
rs1330900	13	78613229	T	A	-0.0712965	0.0140507	3.89072e-07	-0.0712965	0.0140507	6.18997e-07	0	1.93027	0.748582
rs2094840	13	78613586	A	T	-0.0709027	0.0101099	2.32886e-12	-0.0709027	0.0101099	4.6117e-12	0	2.12082	0.713549
rs1952770	13	78614316	T	A	-0.0712965	0.0140507	3.89072e-07	-0.0712965	0.0140507	6.18997e-07	0	1.93027	0.748582
rs56353818	13	78615950	T	C	0.0754851	0.0148148	3.48304e-07	0.0754851	0.0148148	5.53874e-07	0	1.61207	0.806621
rs7981105	13	78616077	A	G	-0.0564091	0.0107051	1.36881e-07	-0.0564091	0.0107051	2.21159e-07	0	1.47585	0.830911
rs2775123	13	78619916	A	G	-0.0707384	0.0141237	5.48562e-07	-0.0707384	0.0141237	8.6632e-07	0	1.70049	0.790629
rs2775124	13	78620826	G	T	-0.0703951	0.0141149	6.12341e-07	-0.0703951	0.0141149	9.68845e-07	0	1.6178	0.80559
rs2585526	13	78624080	G	A	-0.0610053	0.00985243	5.94432e-10	-0.0610053	0.00985243	1.05795e-09	0	3.37485	0.497161
rs1831451	13	78624341	T	C	-0.0522488	0.0102195	3.17633e-07	-0.0522488	0.0102195	5.00026e-07	0	2.62634	0.622165
rs2585525	13	78625253	G	A	-0.0714886	0.0140694	3.75164e-07	-0.0714886	0.0140694	5.97228e-07	0	1.43196	0.838622
rs61963993	13	78625855	T	C	0.0736376	0.0147603	6.07238e-07	0.0736376	0.0147603	9.6097e-07	0	1.25716	0.868601
rs2439963	13	78638416	G	A	-0.0547382	0.0109347	5.55993e-07	-0.0547382	0.0109347	8.77763e-07	0	3.79576	0.434352
rs2585516	13	78641138	T	C	-0.0569336	0.00986473	7.86026e-09	-0.0563982	0.0105983	1.3186e-08	7.99419	4.34755	0.361008
rs9544684	13	78642355	C	T	-0.0622024	0.00988138	3.07582e-10	-0.0604311	0.0117414	5.55143e-10	19.2096	4.95109	0.292353
rs2775141	13	78643182	G	A	-0.0556641	0.0098454	1.56925e-08	-0.0551037	0.0106672	2.49391e-08	8.93153	4.3923	0.35551
rs2481743	13	78644170	A	G	-0.055792	0.00984459	1.45091e-08	-0.0552062	0.0107034	2.30987e-08	9.3201	4.41112	0.353217
rs2481744	13	78644209	C	T	-0.0558639	0.00984353	1.38532e-08	-0.0552704	0.010711	2.20709e-08	9.41097	4.41555	0.352679
rs2439969	13	78644635	C	A	-0.0614806	0.00986058	4.5181e-10	-0.0596542	0.0118405	8.0886e-10	20.3586	5.02251	0.284995
rs2481746	13	78644910	C	T	-0.0610258	0.00986112	6.07276e-10	-0.0593559	0.0116626	1.08032e-09	18.6727	4.9184	0.295773
rs2439956	13	78645141	T	C	-0.0614556	0.00986144	4.60794e-10	-0.0596295	0.0118419	8.24598e-10	20.3636	5.02283	0.284963
rs2439957	13	78645647	G	C	-0.0614583	0.00986058	4.58384e-10	-0.0596404	0.011833	8.20377e-10	20.2889	5.01812	0.285443
rs2250588	13	78645809	A	G	-0.0604502	0.00982164	7.5174e-10	-0.0589918	0.0114282	1.33114e-09	16.806	4.80804	0.307567
rs2585479	13	78646017	A	G	-0.0552042	0.00980677	1.81049e-08	-0.0548061	0.0104099	2.84546e-08	6.61493	4.28334	0.369016
rs2775112	13	78646242	T	C	-0.0552158	0.00980572	1.7919e-08	-0.0548258	0.0103969	2.81947e-08	6.48743	4.2775	0.369751
rs2585480	13	78646476	G	C	-0.0548934	0.00980751	2.17987e-08	-0.0546325	0.010198	3.36115e-08	4.31766	4.1805	0.382129
rs2585481	13	78646849	C	A	-0.0611403	0.00982827	4.94422e-10	-0.0594235	0.0117079	8.83447e-10	19.4198	4.964	0.291012
rs1576602	13	78647463	G	A	-0.0612424	0.0098285	4.63177e-10	-0.0594872	0.0117422	8.28772e-10	19.7389	4.98373	0.288971
rs2585483	13	78648023	G	A	-0.0553985	0.00981558	1.66207e-08	-0.0548909	0.0105654	2.64558e-08	8.17078	4.35591	0.359976
rs2775114	13	78648191	T	G	-0.0556608	0.0098127	1.40879e-08	-0.0551195	0.0106084	2.24681e-08	8.65491	4.379	0.357137
rs2775115	13	78648383	A	G	-0.0557745	0.00982021	1.35038e-08	-0.0552276	0.010594	2.12676e-08	8.4189	4.36771	0.358523
rs2585484	13	78648490	G	A	-0.0560542	0.00981947	1.13992e-08	-0.0553782	0.0107895	1.81917e-08	10.4706	4.46781	0.346382
rs2775116	13	78649098	G	T	-0.0613762	0.00983523	4.36337e-10	-0.0595585	0.011765	7.8174e-10	19.8736	4.99211	0.288108
rs2585485	13	78649729	C	A	-0.0617301	0.00983488	3.45941e-10	-0.0597821	0.0119197	6.22838e-10	21.3227	5.08406	0.278781
rs2481748	13	78650204	T	C	-0.0613762	0.00983523	4.36337e-10	-0.0595585	0.011765	7.8174e-10	19.8736	4.99211	0.288108
rs111592707	13	78650306	G	A	-0.0617301	0.00983488	3.45941e-10	-0.0597821	0.0119197	6.22838e-10	21.3227	5.08406	0.278781
rs2775117	13	78650701	C	T	-0.0617301	0.00983488	3.45941e-10	-0.0597821	0.0119197	6.22838e-10	21.3227	5.08406	0.278781
rs2585487	13	78651508	G	C	-0.0616405	0.00984786	3.86778e-10	-0.0601093	0.0114839	6.94724e-10	17.0782	4.82382	0.305857
rs9318512	13	78651560	C	T	-0.0616477	0.00984786	3.84956e-10	-0.0601136	0.0114865	6.91521e-10	17.1039	4.82532	0.305695
rs2585488	13	78652763	T	C	-0.0610977	0.00985196	5.58993e-10	-0.0596132	0.0113923	9.962e-10	16.1427	4.77001	0.31172
rs2775119	13	78652910	C	G	-0.0611062	0.00985196	5.5595e-10	-0.0596254	0.0113892	9.90893e-10	16.1123	4.76828	0.31191
rs2481749	13	78654158	G	C	-0.0611429	0.00985184	5.42661e-10	-0.0596566	0.0113937	9.6771e-10	16.1581	4.77089	0.311624
rs9530721	13	78654234	T	G	-0.0610997	0.0098529	5.60391e-10	-0.0596214	0.011388	9.98636e-10	16.0924	4.76715	0.312034
rs7337272	13	78654257	T	G	-0.0610997	0.0098529	5.60391e-10	-0.0596214	0.011388	9.98636e-10	16.0924	4.76715	0.312034
rs7336805	13	78654280	T	A	-0.0552552	0.00983681	1.94095e-08	-0.0551846	0.00993503	3.02535e-08	1.09788	4.0444	0.40003
rs2481750	13	78654693	G	C	-0.0610997	0.0098529	5.60391e-10	-0.0596214	0.011388	9.98636e-10	16.0924	4.76715	0.312034
rs2481751	13	78654903	T	C	-0.0609975	0.00985267	5.97974e-10	-0.0595611	0.0113501	1.06412e-09	15.7249	4.74636	0.314326
rs2262457	13	78655610	G	A	-0.061152	0.00983944	5.13291e-10	-0.0592612	0.0118081	9.16428e-10	20.2386	5.01496	0.285766
rs2329059	13	78656097	C	T	-0.0606352	0.00985304	7.55744e-10	-0.0593252	0.0112072	1.33807e-09	14.3054	4.66774	0.323119
rs2329060	13	78656223	C	T	-0.0609293	0.00985549	6.31878e-10	-0.0595128	0.0113351	1.12312e-09	15.552	4.73665	0.315402
rs2481752	13	78656385	G	A	-0.0609718	0.00985203	6.06409e-10	-0.0595352	0.0113497	1.07881e-09	15.7277	4.74652	0.314309
rs2329061	13	78657242	T	A	-0.0606352	0.00985304	7.55744e-10	-0.0593252	0.0112072	1.33807e-09	14.3054	4.66774	0.323119
rs2439959	13	78657599	A	C	-0.055453	0.00982385	1.65437e-08	-0.0549223	0.0105595	2.63659e-08	8.01827	4.34869	0.360868
rs2481754	13	78657916	G	A	-0.0610323	0.00985161	5.82248e-10	-0.059584	0.011359	1.03673e-09	15.8232	4.7519	0.313714
rs2585489	13	78658103	T	A	-0.0610323	0.00985161	5.82248e-10	-0.059584	0.011359	1.03673e-09	15.8232	4.7519	0.313714
rs2775138	13	78658124	A	C	-0.0610323	0.00985161	5.82248e-10	-0.059584	0.011359	1.03673e-09	15.8232	4.7519	0.313714
rs2247858	13	78658523	T	C	-0.0605854	0.00985356	7.81796e-10	-0.0592393	0.0112388	1.38318e-09	14.6325	4.68562	0.321101
rs1330881	13	78659073	G	A	-0.0613557	0.00987286	5.14617e-10	-0.0598059	0.0114695	9.18744e-10	16.6878	4.80122	0.308309
rs1330880	13	78659091	T	A	-0.0609756	0.009871	6.52274e-10	-0.059522	0.0113793	1.15857e-09	15.8336	4.75249	0.313649
rs9544692	13	78659380	G	T	-0.0605588	0.00988289	8.91884e-10	-0.0594587	0.0110769	1.5734e-09	12.7142	4.58264	0.33286
rs2775137	13	78660004	T	C	-0.0594335	0.00990713	1.98455e-09	-0.0578942	0.0115575	3.43894e-09	17.1661	4.82894	0.305304
rs2775136	13	78660356	T	C	-0.0590108	0.00991226	2.62759e-09	-0.0573541	0.0116539	4.52401e-09	18.0316	4.87993	0.299841
rs2585496	13	78662416	G	A	-0.0588358	0.00991618	2.96877e-09	-0.0571573	0.0116833	5.09699e-09	18.2585	4.89347	0.298404
rs2585495	13	78662844	T	C	-0.0588648	0.00993383	3.10987e-09	-0.0575749	0.0115095	5.33349e-09	16.3951	4.78441	0.310142
rs2585494	13	78662999	T	G	-0.0589935	0.00991734	2.70575e-09	-0.0572912	0.0119106	4.65541e-09	20.365	5.02292	0.284954
rs1332942	13	78663320	A	G	-0.0590163	0.00991541	2.64926e-09	-0.0573448	0.0117392	4.56045e-09	18.7997	4.92609	0.294966
rs1332943	13	78663415	T	C	-0.0590164	0.00991734	2.66797e-09	-0.0573326	0.0118944	4.5919e-09	20.2161	5.01354	0.285911
rs2262458	13	78664503	T	C	-0.0589246	0.00992487	2.90172e-09	-0.0574621	0.0115857	4.98451e-09	17.2616	4.83452	0.304702
rs2251758	13	78667875	C	T	-0.049842	0.00975424	3.22534e-07	-0.049842	0.00975424	5.07936e-07	0	3.9653	0.410722
rs2439961	13	78670938	T	C	-0.0489561	0.00969863	4.47075e-07	-0.0489561	0.00969863	7.09891e-07	0	3.04787	0.549846
rs2775110	13	78671978	T	C	-0.0490131	0.00970211	4.37673e-07	-0.0490131	0.00970211	6.95767e-07	0	2.97878	0.561382
rs8017054	14	92760416	T	A	-0.12678	0.0126528	1.2456e-23	-0.12678	0.0126528	2.94749e-23	0	1.99594	0.573249
rs17809188	14	92761113	T	C	-0.144161	0.00989776	4.69077e-48	-0.144161	0.00989776	1.80332e-47	0	3.40736	0.492104
rs1951351	14	92763194	A	G	0.117816	0.0130575	1.83204e-19	0.121109	0.0160501	3.59181e-19	19.5195	3.72761	0.292419
rs4900109	14	92763391	T	G	-0.14342	0.00977607	9.96086e-49	-0.14342	0.00977607	3.85541e-48	0	3.39555	0.493937
rs4904864	14	92764519	G	A	-0.117863	0.0129833	1.1059e-19	-0.117883	0.013001	2.37226e-19	0.119203	3.00358	0.391073
rs1885193	14	92765354	A	G	0.115568	0.0129304	3.97328e-19	0.118543	0.0159017	7.87714e-19	19.4052	3.72232	0.293051
rs9671308	14	92765767	C	T	-0.116327	0.0130068	3.76861e-19	-0.118508	0.0152343	7.69944e-19	14.729	3.51819	0.31841
rs11160055	14	92766163	G	T	0.11628	0.0130034	3.81077e-19	0.117768	0.0144777	7.94103e-19	9.85182	3.32785	0.343785
rs61977801	14	92766340	A	C	-0.144842	0.00980829	2.38025e-49	-0.145416	0.0103895	9.27003e-49	6.28954	4.26847	0.37089
rs12892379	14	92767157	C	T	0.11947	0.0130205	4.49202e-20	0.11947	0.0130205	9.77976e-20	0	2.99078	0.393049
rs4904866	14	92768503	T	C	-0.145257	0.00982685	1.92406e-49	-0.146234	0.0108782	7.50021e-49	11.1631	4.50263	0.342235
rs56152162	14	92772142	C	T	0.119366	0.0129986	4.19289e-20	0.119366	0.0129986	9.16875e-20	0	2.35134	0.502757
rs8016459	14	92772496	C	T	0.120021	0.0130313	3.25547e-20	0.120021	0.0130313	7.13785e-20	0	2.22416	0.527205
rs12896399	14	92773663	T	G	-0.143869	0.00978739	6.50005e-49	-0.144438	0.0103808	2.52055e-48	6.42816	4.27479	0.370092
rs12896471	14	92773903	G	C	-0.143991	0.0097876	5.42901e-49	-0.144586	0.0104112	2.10687e-48	6.74634	4.28938	0.368257
rs11622569	14	92775402	T	A	0.119091	0.0130585	7.52781e-20	0.119091	0.0130585	1.63593e-19	0	2.15029	0.541805
rs746586	14	92775967	T	C	-0.145881	0.00982678	7.4638e-50	-0.147044	0.0110235	2.92126e-49	12.6794	4.58082	0.333072
rs1075830	14	92776162	C	A	-0.128984	0.0125239	7.12128e-25	-0.128984	0.0125239	1.7278e-24	0	1.48133	0.686585
rs941799	14	92776825	T	C	-0.144326	0.00986871	1.95728e-48	-0.144326	0.00986871	7.55348e-48	0	3.86886	0.424044
rs1885194	14	92777462	C	T	-0.144084	0.00986436	2.55146e-48	-0.144084	0.00986436	9.83512e-48	0	3.73687	0.442787
rs10484035	14	92778557	T	C	0.115579	0.0130401	7.76259e-19	0.115579	0.0130401	1.64431e-18	0	1.50296	0.681588
14:175283	14	92780387	A	T	-0.136813	0.0161187	2.10446e-17	-0.0443178	0.114857	3.98457e-18	91.4382	11.6798	0.000631829
rs4904868	14	92781001	C	T	-0.128875	0.0125552	1.0167e-24	-0.128875	0.0125552	2.45928e-24	0	1.32821	0.722445
rs11627452	14	92782405	A	G	0.115453	0.0130352	8.21984e-19	0.115453	0.0130352	1.74004e-18	0	1.39031	0.707807
rs57484434	14	92784669	G	A	-0.128745	0.012553	1.11111e-24	-0.128745	0.012553	2.68561e-24	0	1.3085	0.727115
rs7148465	14	92785413	A	G	-0.129404	0.0125507	6.31307e-25	-0.129404	0.0125507	1.53328e-24	0	1.3681	0.713029
rs56137766	14	92785941	A	T	-0.144156	0.00990353	5.3472e-48	-0.144156	0.00990353	2.05449e-47	0	3.4611	0.483818
rs11623493	14	92786094	A	G	0.115044	0.013044	1.14739e-18	0.115044	0.013044	2.41973e-18	0	1.39339	0.707084
rs61545059	14	92786249	T	C	0.0797676	0.0158977	5.23328e-07	0.0805997	0.0187383	7.85247e-07	18.6154	4.91493	0.296138
rs8017062	14	92786637	A	G	0.116046	0.0130629	6.46824e-19	0.116046	0.0130629	1.37295e-18	0	1.4301	0.698495
rs8018321	14	92786789	C	T	0.115477	0.0130467	8.66904e-19	0.115477	0.0130467	1.83403e-18	0	1.67475	0.642562
rs4904870	14	92787008	G	A	0.127516	0.0125815	3.85641e-24	0.127516	0.0125815	9.22094e-24	0	1.3089	0.727022
rs4900112	14	92787289	A	T	0.115281	0.0130275	8.82765e-19	0.115281	0.0130275	1.8672e-18	0	1.5499	0.670802
rs12434392	14	92787701	T	C	-0.115155	0.0130062	8.45341e-19	-0.115155	0.0130062	1.78892e-18	0	1.62719	0.653241
rs35983729	14	92787761	G	T	-0.145283	0.00991595	1.3194e-48	-0.145283	0.00991595	5.10055e-48	0	3.69734	0.448512
rs4144266	14	92789205	G	A	-0.143581	0.00992627	2.02434e-47	-0.143581	0.00992627	7.732e-47	0	3.96839	0.410301
rs12883151	14	92790077	G	A	-0.143058	0.00993452	5.16691e-47	-0.143058	0.00993452	1.96524e-46	0	3.75611	0.440018
rs79363863	14	92792604	T	C	0.0827835	0.0158972	1.91488e-07	0.0835804	0.0213194	2.39051e-07	32.544	5.92979	0.204453
rs2014393	14	92792853	T	C	0.115255	0.0131302	1.66636e-18	0.115255	0.0131302	3.49924e-18	0	1.37855	0.71057
rs8022442	14	92792890	C	T	-0.13041	0.012561	2.99188e-25	-0.13041	0.012561	7.31248e-25	0	2.84541	0.416079
rs35777321	14	92793507	A	T	-0.128044	0.0127139	7.40791e-24	-0.128044	0.0127139	1.7611e-23	0	1.25341	0.740225
rs10145288	14	92794003	A	G	0.129834	0.0125395	4.01211e-25	0.132191	0.0143671	9.78185e-25	12.563	3.43104	0.329817
rs7149739	14	92794756	T	C	0.115333	0.013088	1.22766e-18	0.115333	0.013088	2.58702e-18	0	1.73859	0.628389
rs6575246	14	92795364	A	G	0.114897	0.0130877	1.64958e-18	0.114897	0.0130877	3.46441e-18	0	1.78653	0.617871
rs4900114	14	92795735	A	G	0.130162	0.0127196	1.4081e-24	0.130162	0.0127196	3.39651e-24	0	1.80285	0.614315
rs4904871	14	92795912	G	A	0.160886	0.0195739	2.0447e-16	0.160886	0.0195739	3.9285e-16	0	1.06932	0.58587
rs4904872	14	92796140	T	C	-0.0756559	0.0150007	4.57119e-07	-0.0756559	0.0150007	6.67784e-07	0	1.19366	0.754526
rs113917360	14	92797704	C	T	0.0824523	0.0152247	6.10488e-08	0.0824523	0.0152247	8.97795e-08	0	1.7862	0.617943
rs8014907	14	92800004	T	A	0.0804666	0.0150754	9.41817e-08	0.0804666	0.0150754	1.39201e-07	0	1.29829	0.72954
rs2402130	14	92801203	A	G	-0.0772998	0.0149923	2.52332e-07	-0.0772998	0.0149923	3.68856e-07	0	1.1766	0.758621
rs4600402	14	92803916	C	T	0.0767586	0.0150788	3.57099e-07	0.0767586	0.0150788	5.20354e-07	0	1.03935	0.791732
rs12434665	14	92805485	C	G	0.0776692	0.0152172	3.32482e-07	0.0776692	0.0152172	4.82695e-07	0	1.23438	0.744771
rs12432529	14	92806329	C	T	0.0782524	0.0152206	2.72971e-07	0.0782524	0.0152206	3.97708e-07	0	1.19149	0.755045
rs76030827	14	92808475	G	C	0.0936459	0.0187653	6.02626e-07	0.0936459	0.0187653	8.84356e-07	0	1.6706	0.643489
rs2402131	14	92822009	A	G	-0.0586948	0.0104574	1.99114e-08	-0.0586948	0.0104574	3.09447e-08	0	2.97569	0.561902
rs12882378	14	92823701	C	T	-0.0574361	0.0104329	3.68569e-08	-0.0574361	0.0104329	5.81099e-08	0	2.97794	0.561524
rs12887171	14	92824871	T	C	-0.057485	0.0103791	3.05041e-08	-0.057485	0.0103791	4.91131e-08	0	2.43703	0.655946
rs12436499	14	92825158	A	G	-0.0577131	0.0104007	2.87399e-08	-0.0577131	0.0104007	4.63248e-08	0	2.36389	0.669162
14:175283	14	93346100	A	G	-0.136813	0.0161187	2.10446e-17	-0.0443178	0.114857	3.98457e-18	91.4382	11.6798	0.000631829
rs10468153	15	27847360	T	A	-0.0511917	0.00990484	2.36172e-07	-0.0511917	0.00990484	3.71171e-07	0	3.85553	0.425911
rs3101672	15	27896854	G	A	0.0533136	0.0102876	2.19142e-07	0.0533136	0.0102876	3.48976e-07	0	1.0469	0.902604
rs4517743	15	27901115	G	A	0.0526694	0.0103007	3.16751e-07	0.0526694	0.0103007	4.98602e-07	0	1.25672	0.868674
rs3101658	15	27908655	A	G	0.0533634	0.0102798	2.09065e-07	0.0533634	0.0102798	3.3246e-07	0	1.51509	0.823966
rs3097535	15	27910635	G	A	0.0520699	0.0102432	3.70767e-07	0.0520699	0.0102432	5.904e-07	0	1.80915	0.770809
rs17565953	15	28018655	T	G	-0.0543152	0.0103319	1.46379e-07	-0.0543152	0.0103319	2.34292e-07	0	2.04896	0.726755
rs3930739	15	28040342	T	C	-0.0703171	0.0127142	3.19177e-08	-0.0703171	0.0127142	4.48223e-08	0	2.84581	0.416014
rs4238492	15	28041904	G	A	-0.0749896	0.012907	6.24786e-09	-0.0749896	0.012907	9.17079e-09	0	2.66336	0.44649
rs4238493	15	28041927	T	C	-0.0744166	0.0129228	8.48283e-09	-0.0744166	0.0129228	1.23592e-08	0	2.5767	0.461589
rs4238494	15	28041939	C	T	-0.0743103	0.0129232	8.91649e-09	-0.0743103	0.0129232	1.29752e-08	0	2.58666	0.459833
rs2173416	15	28044716	C	T	0.0600435	0.0108383	3.02569e-08	0.0600435	0.0108383	4.8786e-08	0	1.2967	0.861935
rs4778181	15	28048313	G	C	0.0608844	0.0107445	1.45704e-08	0.0608844	0.0107445	2.31904e-08	0	1.42835	0.839254
rs6497234	15	28048735	A	G	0.0678969	0.0106061	1.5367e-10	0.0678969	0.0106061	2.81353e-10	0	3.45742	0.484382
rs4778182	15	28049511	G	A	0.0663843	0.0105915	3.66411e-10	0.0663843	0.0105915	6.58894e-10	0	3.19957	0.525001
rs4520797	15	28050280	G	A	0.0680706	0.0105717	1.20319e-10	0.0680706	0.0105717	2.21383e-10	0	3.41395	0.491083
rs2055290	15	28050690	A	T	0.0661313	0.0105344	3.43732e-10	0.0661313	0.0105344	6.18944e-10	0	3.3057	0.50803
rs1391626	15	28051031	G	A	0.0663611	0.010534	2.98219e-10	0.0663611	0.010534	5.38593e-10	0	3.3763	0.496934
rs6497236	15	28051582	A	T	0.0662008	0.0105353	3.30572e-10	0.0662008	0.0105353	5.95736e-10	0	3.43905	0.487206
rs6497237	15	28051624	C	T	0.0676534	0.0105508	1.43461e-10	0.0676534	0.0105508	2.63029e-10	0	3.52736	0.47373
rs8030798	15	28051820	C	T	0.0660365	0.0104862	3.02521e-10	0.0660365	0.0104862	5.46198e-10	0	3.43544	0.487762
rs12916836	15	28052059	A	G	0.0639801	0.0105178	1.1794e-09	0.0639801	0.0105178	2.06782e-09	0	2.45045	0.65353
rs12905726	15	28052074	C	T	0.0646684	0.0105492	8.77925e-10	0.0646684	0.0105492	1.54931e-09	0	2.66642	0.615103
rs17651145	15	28052299	A	C	0.0656945	0.0105029	3.97798e-10	0.0656945	0.0105029	7.13946e-10	0	3.60518	0.462067
rs28442888	15	28052331	T	C	0.0656945	0.0105029	3.97798e-10	0.0656945	0.0105029	7.13946e-10	0	3.60518	0.462067
rs8037607	15	28053483	C	T	0.0659763	0.0105021	3.33836e-10	0.0659763	0.0105021	6.01494e-10	0	3.49383	0.478816
rs8036718	15	28053557	G	A	0.0666844	0.0105218	2.33152e-10	0.0666844	0.0105218	4.2086e-10	0	3.76553	0.438666
rs6497238	15	28053778	T	C	0.0658188	0.0105029	3.68733e-10	0.0658188	0.0105029	6.62977e-10	0	3.5561	0.469399
rs924317	15	28053962	G	A	0.0674633	0.0105419	1.55858e-10	0.0674633	0.0105419	2.85276e-10	0	3.4717	0.482194
rs924316	15	28053966	A	G	0.0673869	0.0105417	1.63301e-10	0.0673869	0.0105417	2.98617e-10	0	3.45695	0.484454
rs924315	15	28054144	G	A	0.0666696	0.01052	2.33693e-10	0.0666696	0.01052	4.22752e-10	0	3.74296	0.441909
rs1603787	15	28055532	C	T	0.0644273	0.0106151	1.2839e-09	0.0651264	0.011455	2.14603e-09	8.2351	4.35897	0.3596
rs1846327	15	28055616	T	C	0.0643358	0.0106167	1.36214e-09	0.0651509	0.011602	2.25728e-09	9.60969	4.42525	0.351503
rs1603786	15	28055772	T	C	0.0643824	0.0106181	1.33218e-09	0.065298	0.0117254	2.20526e-09	10.746	4.48159	0.344736
rs7161969	15	28056512	G	A	0.064227	0.0106184	1.46043e-09	0.0650949	0.0116666	2.40897e-09	10.1986	4.45427	0.348004
rs1874839	15	28058090	C	T	0.0606072	0.0106795	1.38633e-08	0.0606072	0.0106795	2.20943e-08	0	1.59834	0.80909
rs4778119	15	28061778	C	A	0.0619896	0.0106656	6.16842e-09	0.0619896	0.0106656	1.04088e-08	0	1.49619	0.827316
rs4778186	15	28066631	T	C	0.0728945	0.0102661	1.24277e-12	0.0764279	0.0145121	1.8635e-12	37.0995	6.35925	0.173878
rs12441377	15	28068348	T	C	0.0601558	0.0106379	1.55957e-08	0.0601558	0.0106379	2.47492e-08	0	1.66056	0.797869
rs2871774	15	28068820	C	A	0.0728579	0.0102651	1.26891e-12	0.0763719	0.0145557	1.89681e-12	37.4002	6.3898	0.171868
rs2311466	15	28068858	T	C	0.0604849	0.0106411	1.31511e-08	0.0604849	0.0106411	2.04812e-08	0	1.60884	0.807202
rs4778188	15	28071687	G	A	0.0612965	0.0106314	8.13696e-09	0.0612965	0.0106314	1.36386e-08	0	1.96524	0.742152
rs10852216	15	28076200	G	A	0.0610419	0.0106233	9.13639e-09	0.0610419	0.0106233	1.52704e-08	0	1.96743	0.74175
rs10852217	15	28076212	T	C	0.0608621	0.0106242	1.0123e-08	0.0608621	0.0106242	1.65937e-08	0	1.94191	0.746442
rs4778190	15	28077160	C	T	0.061427	0.0106238	7.38126e-09	0.061427	0.0106238	1.24014e-08	0	2.05678	0.725316
rs4778123	15	28079440	G	A	0.0605726	0.010618	1.16522e-08	0.0605726	0.010618	1.84888e-08	0	2.04897	0.726753
rs4778193	15	28080166	C	T	0.060487	0.0106129	1.20249e-08	0.060487	0.0106129	1.88856e-08	0	1.89429	0.755193
rs8035334	15	28080367	G	A	0.0583348	0.00987493	3.47622e-09	0.0633977	0.0177598	3.6615e-09	58.7141	9.68855	0.046014
rs1498520	15	28081540	T	G	0.0561733	0.00992422	1.51174e-08	0.0615712	0.0180869	1.35173e-08	59.7543	9.93896	0.0414686
rs2311470	15	28082022	C	G	0.0578459	0.00990693	5.25344e-09	0.0634724	0.0179689	4.89846e-09	59.3428	9.83837	0.0432402
rs2703952	15	28181981	G	T	0.0663805	0.01325	5.44718e-07	0.0627539	0.0172621	7.51267e-07	28.5203	5.596	0.231419
rs2594932	15	28182267	T	C	0.0674889	0.0132444	3.47555e-07	0.0643626	0.0167112	4.8868e-07	25.1554	5.34441	0.253748
rs1349104	15	28183502	T	G	0.0660988	0.0131041	4.55563e-07	0.0642913	0.0151537	6.73902e-07	15.7645	4.74859	0.314079
rs1349105	15	28183532	A	G	0.0662886	0.0131025	4.20912e-07	0.0647652	0.014847	6.25685e-07	13.5631	4.62766	0.327678
rs1375168	15	28184060	T	G	0.0675441	0.0131038	2.54271e-07	0.0675441	0.0131038	3.9956e-07	0	3.83697	0.428519
rs1375169	15	28184125	T	C	0.0669576	0.013095	3.16716e-07	0.0669576	0.013095	4.91232e-07	0	3.97887	0.408873
rs1375170	15	28184154	T	G	0.0669517	0.0130936	3.16524e-07	0.0669185	0.0131296	4.89856e-07	0.295335	4.01185	0.404405
rs1448491	15	28184531	A	T	0.0669149	0.0131011	3.26315e-07	0.0666536	0.0133863	5.01905e-07	2.31973	4.09499	0.393303
rs2703951	15	28184854	T	C	0.0673464	0.0130996	2.73127e-07	0.0672148	0.0132433	4.2336e-07	1.17352	4.0475	0.399616
rs2703950	15	28184872	G	C	0.0663491	0.013064	3.79909e-07	0.0657115	0.0137629	5.79393e-07	5.60599	4.23756	0.37481
rs2703949	15	28184925	A	T	0.0663282	0.0130653	3.84114e-07	0.0657079	0.0137456	5.86064e-07	5.4599	4.23101	0.375644
rs2594935	15	28185038	A	G	0.0519876	0.0103229	4.75042e-07	0.0484955	0.0130385	7.51818e-07	25.7993	5.39078	0.249498
rs2594936	15	28185210	A	G	0.0520792	0.0103276	4.58976e-07	0.0485386	0.0130774	7.27088e-07	26.0799	5.41125	0.247641
rs2703948	15	28185410	A	G	0.0519827	0.0103279	4.82307e-07	0.0481731	0.0132861	7.63541e-07	27.7723	5.53804	0.236406
rs1562591	15	28185473	G	C	0.0656362	0.01311	5.54109e-07	0.0648043	0.0140546	8.302e-07	7.53783	4.32609	0.363669
rs1562592	15	28186015	T	C	0.0679312	0.0130865	2.09255e-07	0.0670937	0.0140008	3.16787e-07	7.3129	4.3156	0.364976
rs2594937	15	28186460	T	C	0.052028	0.0103486	4.96782e-07	0.0483481	0.0132308	7.86432e-07	27.1589	5.49141	0.240486
rs12915041	15	28199118	G	A	-0.076525	0.0113076	1.30941e-11	-0.0722421	0.0163512	2.38635e-11	40.4147	6.71306	0.151851
rs728405	15	28199853	A	C	-0.0759876	0.0113013	1.77058e-11	-0.0716957	0.0163331	3.25132e-11	40.3614	6.70706	0.152202
rs2017966	15	28199863	C	G	-0.0762648	0.0113064	1.52736e-11	-0.0715576	0.0166526	2.69468e-11	42.1878	6.91896	0.140233
rs7170989	15	28200408	C	T	-0.0788733	0.011364	3.90418e-12	-0.074056	0.0169803	7.03523e-12	43.541	7.08479	0.131475
rs9920172	15	28200654	A	G	-0.089659	0.0164691	5.20779e-08	-0.0859859	0.0219912	6.11593e-08	15.2341	1.17972	0.277413
rs7176632	15	28201001	C	T	-0.114763	0.0202265	1.39597e-08	-0.113051	0.0229878	2.01421e-08	6.13729	1.06539	0.30199
rs4778215	15	28205877	C	T	-0.110701	0.0198272	2.36027e-08	-0.110701	0.0198272	3.17201e-08	0	0.922404	0.336845
rs9788702	15	28207095	A	G	-0.0814215	0.0162203	5.17415e-07	-0.0814215	0.0162203	6.31717e-07	0	0.859255	0.353947
rs11074314	15	28208017	A	G	-0.108994	0.0198253	3.84779e-08	-0.108994	0.0198253	4.77472e-08	0	0.622328	0.430183
rs4778218	15	28211758	G	A	-0.104484	0.0198944	1.50517e-07	-0.104484	0.0198944	1.80823e-07	0	0.661591	0.415999
rs4778220	15	28221138	A	G	-0.110601	0.0196691	1.87578e-08	-0.110601	0.0196691	2.58072e-08	0	0.380872	0.537137
rs12899295	15	28226597	A	G	-0.0816831	0.0162989	5.39857e-07	-0.0816831	0.0162989	6.58804e-07	0	0.774199	0.378921
rs12910433	15	28228644	A	G	-0.0860669	0.0164368	1.63884e-07	-0.0860669	0.0164368	1.97093e-07	0	0.564113	0.452608
rs11074318	15	28229410	G	A	-0.113666	0.0199281	1.17166e-08	-0.113666	0.0199281	1.71982e-08	0	0.857277	0.354502
rs7163930	15	28229695	G	A	-0.114437	0.0199703	1.00213e-08	-0.114437	0.0199703	1.48598e-08	0	0.880954	0.347941
rs1037208	15	28231357	T	G	-0.109311	0.0197262	2.99994e-08	-0.109311	0.0197262	3.79083e-08	0	0.464006	0.495758
rs10852218	15	28231793	C	T	-0.113512	0.0197435	8.95856e-09	-0.111144	0.0234878	1.26458e-08	8.56338	1.09365	0.295663
rs7178315	15	28237909	C	T	-0.0577218	0.0115099	5.30392e-07	-0.0516309	0.0158592	8.38222e-07	34.4468	6.10191	0.191666
rs1868331	15	28238073	A	G	-0.0575215	0.0115131	5.84727e-07	-0.0516331	0.0157295	9.23585e-07	33.5927	6.02343	0.197405
rs1868332	15	28238083	A	G	-0.0575938	0.0115101	5.62204e-07	-0.0515815	0.0158078	8.87323e-07	34.1174	6.07141	0.193879
rs1868334	15	28238363	A	C	-0.0576783	0.0115099	5.40922e-07	-0.0516203	0.0158371	8.54526e-07	34.3061	6.08884	0.192611
rs12595216	15	28238519	G	A	-0.057733	0.0115088	5.26401e-07	-0.0517417	0.0157891	8.3204e-07	34.0054	6.0611	0.194632
rs735067	15	28238902	C	G	-0.0572104	0.0114337	5.62459e-07	-0.051538	0.0154639	8.87715e-07	32.4077	5.91783	0.205369
rs2015343	15	28239301	G	A	-0.0583326	0.0114548	3.5351e-07	-0.0521188	0.0158649	5.62708e-07	34.8515	6.13982	0.188947
rs8029026	15	28239710	C	T	-0.0583982	0.0114542	3.42513e-07	-0.0526006	0.0156183	5.44057e-07	33.3117	5.99805	0.199294
rs8041084	15	28240034	A	G	-0.0587473	0.0114573	2.93605e-07	-0.0528165	0.0157074	4.61135e-07	33.8655	6.04828	0.195571
rs8024822	15	28240304	C	A	-0.0587289	0.0114545	2.9418e-07	-0.052745	0.0157387	4.62066e-07	34.0874	6.06864	0.19408
rs4778224	15	28241020	G	A	-0.0770819	0.0129106	2.36607e-09	-0.0744839	0.0154612	4.08359e-09	19.6097	4.97573	0.289797
rs4778225	15	28241157	T	C	-0.0579042	0.0115229	5.0302e-07	-0.0493885	0.0172872	7.96014e-07	42.6778	6.97809	0.13705
rs4778226	15	28241189	C	A	-0.0587588	0.0115294	3.46091e-07	-0.0495313	0.0177524	5.45281e-07	45.117	7.28823	0.121418
rs4778227	15	28241199	T	C	-0.0586853	0.0115328	3.60831e-07	-0.0493861	0.0177946	5.68492e-07	45.3126	7.3143	0.120182
rs12914545	15	28241574	G	T	-0.0590823	0.0114905	2.72036e-07	-0.0538389	0.0153424	4.29311e-07	31.204	5.81429	0.213453
rs4485307	15	28244460	A	G	-0.0586564	0.011506	3.43427e-07	-0.0518916	0.0162976	5.45606e-07	37.1301	6.36234	0.173673
rs28818582	15	28245334	A	G	-0.0577685	0.0115457	5.63085e-07	-0.0507656	0.0164827	8.88678e-07	37.9182	6.44311	0.16841
rs11636259	15	28246990	A	G	-0.0588458	0.0115688	3.64551e-07	-0.0517162	0.0166813	5.80743e-07	38.9942	6.55675	0.161249
rs2122005	15	28267027	A	G	0.086847	0.0166497	1.82708e-07	0.0816347	0.0215859	2.50611e-07	28.1244	2.78259	0.248753
rs3794603	15	28272324	A	G	0.148076	0.0196545	4.92224e-14	0.175145	0.06442	5.06988e-17	87.3733	23.7591	2.80462e-05
rs4778231	15	28276031	T	C	0.150954	0.0153591	8.50392e-23	0.16718	0.0399265	1.06148e-24	81.2349	21.3161	0.000274089
rs972335	15	28277001	C	T	0.150703	0.015369	1.0648e-22	0.166955	0.0399849	1.31143e-24	81.2716	21.358	0.000268896
rs7496074	15	28277683	G	C	0.10153	0.0173114	4.49352e-09	0.10153	0.0173114	6.44944e-09	0	1.43564	0.487815
rs56075969	15	28279941	G	A	0.13853	0.0149379	1.79776e-20	0.153409	0.0371042	1.93817e-21	76.7048	12.8782	0.00490753
rs4778232	15	28281765	T	C	0.102463	0.0171641	2.37805e-09	0.102463	0.0171641	3.46424e-09	0	0.894734	0.639309
rs17680684	15	28282096	A	G	0.150085	0.0152807	9.06852e-23	0.167142	0.0403307	8.69115e-25	81.7748	21.9477	0.000205286
rs1448485	15	28282741	T	G	0.138208	0.0138861	2.44863e-23	0.149441	0.0341871	7.979e-25	78.8967	18.9544	0.000802325
rs16950821	15	28283507	A	G	0.153964	0.0149864	9.27182e-25	0.169213	0.0384806	1.50093e-26	80.6861	20.7105	0.000361389
rs8024968	15	28283689	T	C	0.155369	0.0148888	1.71054e-25	0.170414	0.0374985	3.98722e-27	79.8198	19.8214	0.00054162
rs2311806	15	28285967	T	G	0.139006	0.0114199	4.3675e-34	0.149804	0.0256807	6.61274e-35	74.214	15.5123	0.00374853
rs12441035	15	28286002	T	C	0.156819	0.015135	3.71757e-25	0.176739	0.0388048	6.74234e-27	80.5563	20.5722	0.000384902
rs12324648	15	28286793	A	C	0.155215	0.0149136	2.28989e-25	0.172346	0.0380377	4.36356e-27	80.3323	20.3379	0.000428239
rs7177686	15	28287344	A	G	0.138767	0.0114104	4.98488e-34	0.149183	0.0254952	8.11151e-35	73.8824	15.3153	0.00408994
rs1470608	15	28288121	T	G	0.145711	0.0133743	1.21953e-27	0.152969	0.0355572	1.08234e-29	82.1469	22.4051	0.000166437
rs6497253	15	28288549	A	G	0.138675	0.0113699	3.23645e-34	0.149571	0.0264437	3.23886e-35	75.9318	16.6195	0.00229122
rs7170869	15	28288748	G	A	0.143443	0.0133176	4.72132e-27	0.151664	0.0357773	3.42142e-29	82.4771	22.8273	0.000137091
rs68192962	15	28290228	C	T	0.139965	0.0134078	1.64362e-25	0.14877	0.0363592	9.18479e-28	82.8658	23.3452	0.000108026
rs58182392	15	28290882	C	G	0.139204	0.0137765	5.27949e-24	0.149916	0.03335	2.27781e-25	78.1079	18.2714	0.0010921
rs55934164	15	28290960	C	T	0.140259	0.0134167	1.40282e-25	0.149723	0.0360299	9.64619e-28	82.4799	22.831	0.000136861
rs60125719	15	28291059	G	A	0.140546	0.0134452	1.41593e-25	0.150118	0.036266	9.09277e-28	82.6262	23.0232	0.000125282
rs59935895	15	28291061	G	A	0.140546	0.0134452	1.41593e-25	0.150118	0.036266	9.09277e-28	82.6262	23.0232	0.000125282
rs1375164	15	28291812	T	C	0.140078	0.0113947	9.85074e-35	0.150915	0.0259574	1.28925e-35	74.8693	15.9168	0.00313285
rs12442147	15	28292178	C	T	0.139068	0.0137767	5.84442e-24	0.149728	0.0330138	2.98844e-25	77.5952	17.8533	0.00131826
rs7163354	15	28293788	A	T	0.140627	0.011398	5.66319e-35	0.151521	0.0257182	8.38879e-36	74.3568	15.5987	0.00360774
rs1597196	15	28294922	T	G	0.145557	0.0120135	8.6743e-34	0.160009	0.0258178	2.37446e-34	71.4679	14.0193	0.00723379
rs1597197	15	28295026	T	C	0.13997	0.0113997	1.1838e-34	0.150358	0.0256041	1.8909e-35	73.992	15.3799	0.00397487
rs28435540	15	28295655	T	C	0.157003	0.0149183	6.68254e-26	0.172365	0.0387761	9.57472e-28	81.0357	21.0923	0.000303602
rs6497254	15	28296425	C	T	0.139873	0.0114045	1.40078e-34	0.149266	0.0260407	1.84966e-35	74.8841	15.9261	0.00311988
rs895828	15	28298033	C	G	0.0773806	0.0154402	5.39664e-07	0.0773806	0.0154402	8.5258e-07	0	0.43859	0.979197
rs895829	15	28298057	C	T	0.14356	0.0116053	3.78503e-35	0.15277	0.024184	1.3247e-35	69.7439	13.2205	0.0102472
rs6497256	15	28299416	C	T	0.143966	0.0116092	2.5817e-35	0.15278	0.023949	9.94626e-36	69.1253	12.9556	0.0114947
rs72712680	15	28303203	T	C	0.0846095	0.016921	5.72511e-07	0.0846095	0.016921	9.03182e-07	0	1.43091	0.838805
rs72712681	15	28303528	C	A	0.0849482	0.016926	5.19927e-07	0.0849482	0.016926	8.22011e-07	0	1.43462	0.838157
rs72712683	15	28303683	G	A	0.0847999	0.0169234	5.42049e-07	0.0847999	0.0169234	8.56271e-07	0	1.40823	0.842764
rs72712684	15	28303776	T	A	0.0846095	0.016921	5.72511e-07	0.0846095	0.016921	9.03182e-07	0	1.43091	0.838805
rs7171862	15	28304335	A	T	0.0860432	0.0170386	4.42038e-07	0.0860432	0.0170386	7.02563e-07	0	1.2454	0.870569
rs7162117	15	28304344	A	G	0.085147	0.0170079	5.54792e-07	0.085147	0.0170079	8.75913e-07	0	1.25131	0.86958
rs1448480	15	28304603	T	C	0.0888632	0.0171974	2.37567e-07	0.0888632	0.0171974	3.78708e-07	0	1.35639	0.851738
rs1448481	15	28304987	C	T	0.088205	0.0169195	1.85601e-07	0.088205	0.0169195	2.93788e-07	0	1.54647	0.81838
rs72712690	15	28305060	T	C	0.0851008	0.0170138	5.67805e-07	0.0851008	0.0170138	8.95942e-07	0	1.83504	0.766066
rs76245154	15	28305204	A	C	0.169416	0.0159011	1.6641e-26	0.176953	0.0331446	4.67584e-27	70.3104	13.4727	0.00918275
rs72712692	15	28305305	T	G	0.085047	0.0169973	5.62764e-07	0.085047	0.0169973	8.88185e-07	0	1.74798	0.781985
rs7179419	15	28307179	C	T	0.0826489	0.0148434	2.57612e-08	0.0826489	0.0148434	4.08062e-08	0	0.988143	0.911589
rs11857679	15	28307889	T	G	0.0855921	0.016916	4.19627e-07	0.0855921	0.016916	6.67639e-07	0	1.66904	0.796333
rs67962324	15	28309313	C	G	0.0881802	0.01687	1.72255e-07	0.0881802	0.01687	2.73044e-07	0	1.50027	0.826593
rs6497257	15	28310562	C	T	0.143951	0.0116947	8.09853e-35	0.154167	0.0256889	1.62991e-35	72.8766	14.7474	0.00525478
rs7496968	15	28310974	G	A	0.0843892	0.0149097	1.51348e-08	0.0843892	0.0149097	2.3999e-08	0	0.701629	0.951128
rs72712698	15	28311287	C	T	0.0848127	0.0170113	6.17503e-07	0.0848127	0.0170113	9.76811e-07	0	1.93161	0.748336
rs78230778	15	28313308	T	A	0.157019	0.0193299	4.54338e-16	0.157019	0.0193299	1.02333e-15	0	1.94594	0.745702
rs73377768	15	28314426	G	A	0.164829	0.0191069	6.31554e-18	0.164829	0.0191069	1.50067e-17	0	2.75012	0.600473
rs112380351	15	28318366	G	C	0.116517	0.0195643	2.59105e-09	0.121842	0.0433314	2.41378e-10	73.6917	15.2043	0.0042957
rs141063404	15	28318497	C	T	0.15982	0.0192937	1.19604e-16	0.15982	0.0192937	2.74104e-16	0	1.88475	0.756946
rs6497260	15	28318566	A	G	0.167205	0.0190647	1.78081e-18	0.167205	0.0190647	4.29443e-18	0	3.07426	0.545476
rs79743671	15	28319648	A	G	0.117692	0.0195604	1.77852e-09	0.122726	0.0430816	1.79103e-10	73.3922	15.0332	0.00463286
rs7182377	15	28319706	G	T	0.163963	0.0190869	8.66867e-18	0.163963	0.0190869	2.05206e-17	0	2.96618	0.5635
rs148081642	15	28319887	A	G	0.158064	0.0193315	2.92241e-16	0.158064	0.0193315	6.6206e-16	0	2.02566	0.73104
rs6497263	15	28320661	A	T	0.166277	0.0190612	2.70149e-18	0.166277	0.0190612	6.48338e-18	0	3.13522	0.535457
rs74739972	15	28320788	C	T	0.159452	0.019271	1.29326e-16	0.159452	0.019271	2.96088e-16	0	1.94464	0.745941
rs7179994	15	28323770	G	A	0.130667	0.013318	1.00639e-22	0.130667	0.013318	2.68508e-22	0	2.6105	0.624964
rs74596919	15	28324554	G	A	0.162413	0.0192728	3.54435e-17	0.162413	0.0192728	8.24789e-17	0	1.3711	0.849203
rs72714109	15	28324808	C	T	0.129859	0.013408	3.48597e-22	0.129859	0.013408	9.1922e-22	0	2.32442	0.676327
rs116978932	15	28324912	A	G	0.161461	0.0193533	7.25441e-17	0.161461	0.0193533	1.67311e-16	0	1.6789	0.794547
rs79878851	15	28326536	T	A	0.165741	0.0200175	1.23387e-16	0.165741	0.0200175	2.82662e-16	0	1.83436	0.76619
rs72714114	15	28327819	G	A	0.0879822	0.0169901	2.2376e-07	0.0879822	0.0169901	3.26832e-07	0	1.67254	0.643057
rs4778137	15	28327835	G	C	0.0856649	0.0160523	9.46953e-08	0.101885	0.0358968	1.10359e-07	51.6569	2.06855	0.150365
rs72714116	15	28328207	T	C	0.193845	0.0285669	1.15579e-11	0.193845	0.0285669	1.93555e-11	0	1.25278	0.740375
rs56839008	15	28328485	T	C	0.250739	0.0152082	4.54189e-61	0.266654	0.0388615	1.44715e-62	80.344	20.35	0.000425896
rs7174027	15	28328765	A	G	0.2544	0.014988	1.28759e-64	0.270211	0.0387194	3.53697e-66	80.7311	20.7589	0.000353497
rs12593163	15	28330368	A	G	0.251681	0.0151989	1.37595e-61	0.266485	0.0404902	1.99767e-63	82.0069	22.2308	0.000180298
rs77542847	15	28330373	A	C	0.231944	0.0172367	2.82384e-41	0.231944	0.0172367	1.00799e-40	0	0.883198	0.926959
rs13379995	15	28332549	C	T	0.255263	0.015131	7.45397e-64	0.269679	0.0397719	1.48945e-65	81.4366	21.5478	0.000246532
rs4778237	15	28333046	A	G	0.27828	0.0121182	1.07375e-116	0.285014	0.0271954	3.24985e-117	73.7906	15.2617	0.00418811
rs72625134	15	28333188	A	G	0.252429	0.0152017	6.37704e-62	0.266466	0.0389461	1.89277e-63	80.4781	20.4899	0.000399614
rs76415938	15	28333189	T	C	0.216328	0.022945	4.17539e-21	0.222642	0.0309344	1.07455e-20	34.4996	6.10683	0.191311
rs72714118	15	28333196	A	G	0.23364	0.0172558	9.10787e-42	0.23364	0.0172558	3.26993e-41	0	0.651928	0.957122
rs12440978	15	28333418	G	T	0.2545	0.0151299	1.71109e-63	0.268798	0.0395211	3.74973e-65	81.2121	21.2903	0.000277345
rs79974247	15	28333710	A	G	0.218449	0.0210813	3.68347e-25	0.218449	0.0210813	1.03284e-24	0	1.6153	0.806039
rs72714121	15	28334889	T	G	0.232761	0.0172278	1.35117e-41	0.232761	0.0172278	4.8413e-41	0	0.770549	0.942352
rs72625135	15	28334927	A	G	0.2401	0.0163937	1.43149e-48	0.261714	0.0391891	1.13755e-49	77.4659	17.7509	0.00138039
rs4778138	15	28335820	G	A	0.26283	0.0129196	5.29427e-92	0.28085	0.0276785	2.67556e-92	71.6481	14.1084	0.00695699
rs73377792	15	28337209	G	A	0.213714	0.022315	9.9773e-22	0.21898	0.0293864	2.60434e-21	31.8317	5.86783	0.209238
rs4778239	15	28337939	T	C	-0.298994	0.0453432	4.2809e-11	-0.293099	0.0652934	8.03868e-11	39.1012	6.56827	0.160539
rs7161974	15	28338046	T	C	0.212787	0.0224956	3.10818e-21	0.217499	0.0289564	8.02268e-21	29.3636	5.6628	0.225785
rs4778241	15	28338713	C	A	-0.279246	0.0121428	5.02216e-117	-0.284742	0.0265514	2.06776e-117	72.4466	14.5173	0.00581459
rs76226030	15	28339029	T	C	0.209843	0.0225409	1.28527e-20	0.216113	0.0304659	3.27007e-20	34.606	6.11677	0.190596
rs7168800	15	28341575	A	G	0.231379	0.0170801	8.28254e-42	0.231379	0.0170801	2.97505e-41	0	1.62093	0.805026
rs8026089	15	28342069	A	C	0.264632	0.0286535	2.5691e-20	0.264632	0.0286535	6.48973e-20	0	3.94494	0.413509
rs7495174	15	28344238	G	A	0.279257	0.0278829	1.30518e-23	0.279257	0.0278829	2.99502e-23	0	0.010311	0.919119
rs7497270	15	28344328	T	C	0.280399	0.0278693	8.19828e-24	0.280399	0.0278693	1.88911e-23	0	0.0138719	0.906243
rs7496326	15	28344695	T	C	0.281948	0.0280287	8.36152e-24	0.281948	0.0280287	1.92639e-23	0	0.0182568	0.892519
rs62007492	15	28344765	G	A	-0.352826	0.0539178	5.99855e-11	-0.356689	0.060214	9.44657e-11	11.5127	2.26021	0.322999
rs111074486	15	28345230	G	T	0.341847	0.0593236	8.29198e-09	0.343343	0.0647998	1.17271e-08	9.86415	2.21887	0.329745
rs58843292	15	28345931	A	G	0.278739	0.0274193	2.8179e-24	0.278739	0.0274193	6.55463e-24	0	0.00463831	0.945702
rs4778139	15	28346511	A	C	-0.33505	0.0576462	6.16697e-09	-0.335935	0.0817466	8.44637e-09	38.4938	3.25171	0.196744
rs60286168	15	28349915	G	A	0.358604	0.06584	5.13402e-08	0.382171	0.170612	2.37808e-08	84.7107	6.54053	0.0105444
rs72714125	15	28349979	C	G	0.215072	0.0379001	1.38926e-08	0.215072	0.0379001	2.2162e-08	0	3.38638	0.495363
rs111155258	15	28350407	A	G	0.277498	0.0308417	2.30934e-19	0.277498	0.0308417	5.69811e-19	0	3.80152	0.433534
rs79494067	15	28352753	A	G	0.280774	0.0313422	3.29616e-19	0.280774	0.0313422	6.83872e-19	0	0.00491026	0.944135
rs141685696	15	28354427	A	C	0.266423	0.0276562	5.77831e-22	0.266423	0.0276562	1.28e-21	0	0.0127303	0.910166
rs77186129	15	28354877	G	A	0.283344	0.0308682	4.34541e-20	0.283344	0.0308682	9.21515e-20	0	0.0402528	0.840987
rs7495755	15	28355655	C	T	-0.333824	0.0695098	1.56659e-06	-0.356922	0.173295	7.39194e-07	83.5025	6.06151	0.013816
rs4778244	15	28356349	A	G	-0.339963	0.0697757	1.1035e-06	-0.361323	0.16894	5.83651e-07	82.5442	5.72877	0.0166892
rs1129038	15	28356859	T	C	-0.403257	0.0103446	0	-0.408972	0.0207019	0	67.0488	12.1392	0.0163458
rs77854840	15	28358104	A	G	0.271891	0.029326	1.83836e-20	0.275559	0.0336375	4.66002e-20	15.5327	4.73556	0.315522
rs12593929	15	28359258	A	G	-0.289183	0.0288681	1.27832e-23	-0.289183	0.0288681	2.93393e-23	0	0.0563254	0.812401
rs7495441	15	28359744	A	G	-0.344719	0.0700941	8.74599e-07	-0.362743	0.16808	4.69634e-07	82.3181	5.65551	0.0174006
rs6497270	15	28361040	A	G	-0.349717	0.070638	7.38979e-07	-0.367203	0.163424	4.51091e-07	80.9973	5.26241	0.0217908
rs56171895	15	28361307	T	C	0.270098	0.0293233	3.23005e-20	0.273509	0.0333299	8.13981e-20	14.5164	4.67926	0.321818
rs4778247	15	28361764	T	C	-0.344783	0.0700945	8.70666e-07	-0.362797	0.168025	4.68051e-07	82.3064	5.65176	0.0174379
rs7495875	15	28362459	A	G	-0.34353	0.0703606	1.04793e-06	-0.362754	0.168374	5.74113e-07	82.2049	5.61953	0.0177614
rs116879078	15	28363488	T	C	0.326141	0.044374	1.98448e-13	0.326141	0.044374	3.56166e-13	0	0.552539	0.907206
rs7494942	15	28364059	G	A	-0.33354	0.0185439	2.48549e-72	-0.344969	0.0305956	9.84792e-72	35.2284	3.08777	0.213549
rs12913692	15	28364392	C	A	-0.344207	0.0703231	9.84826e-07	-0.363355	0.16893	5.28943e-07	82.3466	5.66463	0.0173103
rs11074319	15	28364954	A	G	-0.351047	0.0703677	6.07708e-07	-0.367434	0.163466	3.66429e-07	81.1927	5.31708	0.0211173
rs6497271	15	28365431	G	A	-0.349826	0.070639	7.3339e-07	-0.3673	0.163343	4.48419e-07	80.9781	5.2571	0.0218574
rs12913832	15	28365618	G	A	-0.408408	0.0103746	0	-0.413582	0.0206172	0	66.6224	11.9841	0.0174701
rs7183877	15	28365733	A	C	0.265226	0.0169949	6.6004e-55	0.265226	0.0169949	2.70794e-54	0	0.432349	0.979744
rs75159657	15	28370102	T	C	0.257713	0.0286951	2.6812e-19	0.26477	0.0371098	6.60481e-19	28.7382	5.61311	0.229965
rs61585051	15	28370389	T	C	0.327506	0.0189519	6.54883e-67	0.339179	0.031888	1.46424e-66	55.2281	8.93418	0.062766
rs117007668	15	28371422	A	G	0.259864	0.0319196	3.91324e-16	0.259864	0.0319196	8.83136e-16	0	3.10518	0.540381
rs3935591	15	28374012	C	T	-0.338962	0.0161405	6.46918e-98	-0.34317	0.0276874	1.49078e-97	52.8085	6.35708	0.0954727
rs8025035	15	28377772	T	C	-0.339872	0.0179981	1.55329e-79	-0.354116	0.0375657	8.51729e-80	70.4098	13.518	0.00900357
rs116886437	15	28379735	A	C	-0.200084	0.0391361	3.17884e-07	-0.201192	0.0451959	4.61183e-07	17.2894	3.62711	0.304647
rs75165924	15	28380258	T	C	0.330908	0.0237762	4.94935e-44	0.34286	0.042192	7.25338e-44	56.5383	6.90263	0.0750668
rs61368565	15	28381381	A	G	0.329288	0.0189539	1.31958e-67	0.33726	0.0291341	3.82099e-67	47.4066	7.60552	0.107145
rs8033952	15	28381723	A	C	-0.300581	0.0277369	2.30205e-27	-0.300581	0.0277369	5.67682e-27	0	1.10031	0.576861
rs62000182	15	28383565	C	T	-0.332062	0.0136731	2.76407e-130	-0.333577	0.0154946	1.50547e-129	12.2127	3.41735	0.33164
rs7402990	15	28384491	A	G	0.265062	0.0168684	1.22128e-55	0.265062	0.0168684	5.04305e-55	0	0.264439	0.991993
rs116842964	15	28395905	T	C	0.280411	0.0307261	7.09794e-20	0.28466	0.0361232	1.77385e-19	18.7043	4.92031	0.295572
rs7496228	15	28396189	C	G	0.331376	0.0190083	4.61762e-68	0.337832	0.0277604	1.5491e-67	42.4875	6.95502	0.138285
rs145688468	15	28397281	A	G	0.332165	0.0190175	2.58613e-68	0.338311	0.0273495	9.02782e-68	40.9681	6.77599	0.14821
rs7165158	15	28397812	G	A	0.332225	0.0188176	9.32104e-70	0.340344	0.0297191	2.55122e-69	49.7907	7.96665	0.0928075
rs79476584	15	28399931	A	C	0.332213	0.019017	2.45739e-68	0.338346	0.0273393	8.58597e-68	40.9327	6.77193	0.148443
rs74872915	15	28400485	G	A	0.32847	0.0190821	2.10356e-66	0.335946	0.0301965	5.69859e-66	49.9616	7.99386	0.0918035
rs112234619	15	28401889	G	T	0.331625	0.0190352	5.64697e-68	0.337921	0.0276973	1.90302e-67	42.088	6.90703	0.140884
rs79380392	15	28409219	T	C	0.284734	0.0316133	2.12226e-19	0.290673	0.0384775	5.24137e-19	22.4836	5.1602	0.271252
rs76512054	15	28412347	G	T	0.331286	0.0190323	7.36415e-68	0.337972	0.0279909	2.44661e-67	43.1714	7.03871	0.133857
rs61756152	15	28412872	A	G	0.261538	0.0167413	5.13374e-55	0.261538	0.0167413	2.10826e-54	0	0.156586	0.99709
rs76517692	15	28415422	G	A	0.329586	0.0187617	4.41352e-69	0.335957	0.0275149	1.47681e-68	42.7752	6.98998	0.136419
rs7497759	15	28416205	T	C	0.329489	0.0184965	5.54765e-71	0.337865	0.030352	1.31658e-70	52.9787	8.50678	0.0746821
rs7495114	15	28416300	A	G	0.330133	0.0187577	2.46851e-69	0.336341	0.0273747	8.3781e-69	42.2871	6.93086	0.139587
rs11074326	15	28416427	C	T	0.330595	0.0185376	3.86911e-71	0.338514	0.0296629	1.01228e-70	50.8151	8.13257	0.0868408
rs61511707	15	28416913	G	A	0.329551	0.0187617	4.56386e-69	0.335933	0.027532	1.52455e-68	42.8362	6.99743	0.136024
rs57079108	15	28419974	T	C	0.327195	0.0187237	2.22524e-68	0.333823	0.02782	7.10306e-68	43.9829	7.14067	0.128638
rs61756153	15	28422609	T	C	0.276554	0.0335652	1.73207e-16	0.276554	0.0335652	3.33498e-16	0	0.000596417	0.980516
rs58164482	15	28422819	T	C	0.327697	0.0183348	1.91558e-71	0.33586	0.0293039	4.99199e-71	50.7243	8.1176	0.0873643
rs72714142	15	28426815	A	C	0.257533	0.0163887	1.21108e-55	0.257533	0.0163887	5.00108e-55	0	0.0714342	0.999377
rs73362608	15	28427801	T	A	0.326834	0.0183187	3.359e-71	0.334414	0.0287284	9.43315e-71	48.8675	7.82282	0.0982885
rs12591531	15	28427916	A	G	0.257023	0.0163392	9.34975e-56	0.257023	0.0163392	3.86474e-55	0	0.130341	0.997966
rs78970358	15	28431980	T	C	0.305282	0.0536151	1.24126e-08	0.305282	0.0536151	1.74053e-08	0	1.46414	0.480913
rs78980176	15	28433470	T	C	0.324556	0.0185834	2.65557e-68	0.330725	0.0267423	9.14934e-68	40.7336	6.74919	0.149751
rs74400391	15	28434359	T	C	0.324028	0.0185803	4.15387e-68	0.330032	0.0264801	1.45965e-67	39.7652	6.64068	0.15614
rs72714143	15	28437061	G	A	0.257574	0.0163222	4.23371e-56	0.257574	0.0163222	1.75527e-55	0	0.0745178	0.999323
rs8030941	15	28439020	T	C	0.326273	0.0185481	2.9044e-69	0.334158	0.0290582	8.0511e-69	48.8655	7.8225	0.0983009
rs8031097	15	28439057	T	C	0.32622	0.0185482	3.0623e-69	0.334119	0.0290964	8.45243e-69	48.9806	7.84015	0.0976122
rs6497287	15	28440287	C	T	0.257783	0.0162563	1.24913e-56	0.257783	0.0162563	5.20265e-56	0	0.0798777	0.999223
rs2525936	15	28441817	T	G	-0.330863	0.0126707	2.62394e-150	-0.333792	0.016997	1.44203e-149	33.1932	5.98742	0.20009
rs8041209	15	28443658	T	G	0.323758	0.018231	1.47755e-70	0.331491	0.0283832	4.0996e-70	48.2052	7.72278	0.102278
rs2238289	15	28453215	G	A	0.321237	0.0128248	1.82788e-138	0.321237	0.0128248	1.17882e-137	0	3.5186	0.475056
rs74950057	15	28455346	G	C	0.324671	0.0186702	9.85898e-68	0.33075	0.0274028	3.16856e-67	42.6896	6.97953	0.136974
rs2525913	15	28457294	G	A	0.323687	0.0182949	4.76859e-70	0.330005	0.027592	1.43072e-69	45.1642	7.2945	0.12112
rs74417197	15	28460144	T	C	0.325637	0.018672	4.11277e-68	0.3315	0.0269478	1.37509e-67	41.0285	6.78294	0.147813
rs61460557	15	28460620	C	T	0.323723	0.0183338	8.95231e-70	0.330443	0.0285839	2.41936e-69	48.2863	7.7349	0.101786
rs13379587	15	28463254	A	G	0.325227	0.0183917	5.63256e-70	0.331169	0.0272739	1.77022e-69	43.604	7.0927	0.13107
rs8182028	15	28467935	C	T	0.323157	0.0186111	1.55368e-67	0.329314	0.0271577	5.06806e-67	42.0858	6.90676	0.140898
rs8182077	15	28467970	A	G	0.324511	0.0186514	8.4329e-68	0.330629	0.027249	2.73898e-67	42.2271	6.92366	0.139978
rs145720174	15	28468231	A	G	0.272748	0.0301128	1.33409e-19	0.288924	0.0454115	3.3115e-19	44.6838	7.23116	0.124165
rs3940272	15	28468723	G	T	-0.332927	0.0126612	2.17892e-152	-0.335096	0.0157271	1.33622e-151	24.8781	5.32468	0.255576
rs73362658	15	28468893	A	G	0.325064	0.0183395	2.70017e-70	0.331394	0.028148	7.71931e-70	46.8384	7.52423	0.110646
rs4372669	15	28470215	C	G	0.260765	0.0163441	2.642e-57	0.260765	0.0163441	1.10678e-56	0	0.0889697	0.999039
rs76653853	15	28471197	C	T	0.320553	0.0183964	5.35342e-68	0.327895	0.0272003	1.71782e-67	43.3204	7.05722	0.132895
rs111334430	15	28472398	A	G	0.32304	0.0184541	1.31211e-68	0.330214	0.0272254	4.23378e-68	43.1427	7.03516	0.134042
rs8030709	15	28472485	T	C	0.322521	0.0181353	9.37665e-71	0.330388	0.0282336	2.61942e-70	48.1306	7.71168	0.102729
rs79087600	15	28473794	C	T	0.320553	0.0183964	5.35342e-68	0.327895	0.0272003	1.71782e-67	43.3204	7.05722	0.132895
rs76228202	15	28473961	T	C	0.321055	0.0184166	4.64115e-68	0.328651	0.0275969	1.4351e-67	44.6279	7.22385	0.124521
rs75501824	15	28477353	T	G	0.321616	0.0184131	2.57112e-68	0.329009	0.0274037	8.12283e-68	43.9636	7.13821	0.128762
rs72714147	15	28478799	A	G	0.262924	0.0163445	3.17941e-58	0.262924	0.0163445	1.3423e-57	0	0.106221	0.998639
rs3862443	15	28481196	A	G	0.319406	0.0186167	5.57441e-66	0.330086	0.030671	1.24449e-65	53.0908	8.52712	0.0740695
rs12904397	15	28481303	C	G	0.323193	0.0185925	1.11115e-67	0.329909	0.0279113	3.35264e-67	44.8128	7.24805	0.123346
rs78699119	15	28483001	C	T	0.321152	0.0183978	3.09872e-68	0.328393	0.0271626	1.00012e-67	43.1792	7.03968	0.133806
rs60025758	15	28484131	C	T	0.321949	0.0180932	7.87485e-71	0.329651	0.0280384	2.24391e-70	47.671	7.64395	0.105527
rs141887299	15	28484520	A	C	0.244093	0.0265265	3.51779e-20	0.244093	0.0265265	8.85697e-20	0	1.19979	0.878133
rs12595630	15	28486724	C	T	0.321042	0.0183927	3.16438e-68	0.328207	0.0270359	1.03335e-67	42.742	6.98593	0.136634
rs147936809	15	28486734	A	G	0.240762	0.026898	3.52491e-19	0.240762	0.026898	8.65703e-19	0	0.912927	0.922699
rs12592363	15	28487329	A	G	0.32231	0.0185574	1.43502e-67	0.328017	0.0263046	5.01787e-67	39.1406	6.57253	0.160277
rs8028689	15	28488888	C	T	0.318692	0.0179348	1.21864e-70	0.326779	0.0276588	3.51917e-70	47.18	7.57289	0.108538
rs16950927	15	28490368	T	G	0.318842	0.0183263	8.53031e-68	0.326959	0.0276391	2.57957e-67	45.2377	7.30429	0.120655
rs2240204	15	28494032	A	G	0.317994	0.0182998	1.23466e-67	0.326467	0.0280178	3.58086e-67	46.6384	7.49602	0.111885
rs2240203	15	28494202	C	T	0.320397	0.0179772	4.73061e-71	0.327942	0.0269986	1.47264e-70	44.7166	7.23544	0.123957
rs6497292	15	28496195	G	A	0.320516	0.0179701	3.70831e-71	0.328084	0.0270604	1.14611e-70	44.969	7.26864	0.122355
rs6497293	15	28496868	C	G	-0.329756	0.012608	8.73946e-151	-0.332707	0.0167577	4.86933e-150	32.2364	5.90287	0.20652
rs7163496	15	28497402	C	T	0.320588	0.0179706	3.4843e-71	0.328195	0.0271379	1.06863e-70	45.2383	7.30438	0.120651
rs117744568	15	28498692	A	C	0.245081	0.0259604	3.70718e-21	0.245081	0.0259604	9.55191e-21	0	3.3464	0.501614
rs141460418	15	28499220	C	A	0.313226	0.0502027	4.39769e-10	0.322617	0.0834885	4.29658e-10	57.5771	7.07165	0.0696487
rs117902599	15	28499434	A	C	0.272719	0.0301839	1.63612e-19	0.284612	0.041378	4.05223e-19	35.2781	6.18029	0.186083
rs8036480	15	28499459	C	T	0.320439	0.0179704	4.02504e-71	0.328032	0.027095	1.2395e-70	45.0891	7.28452	0.121595
rs8036159	15	28499903	C	A	0.319416	0.0179922	1.63298e-70	0.327648	0.0281929	4.42968e-70	48.6953	7.79656	0.0993211
rs76654715	15	28501889	T	C	0.318221	0.0183361	1.81171e-67	0.326639	0.0279964	5.25488e-67	46.4296	7.46681	0.113182
rs11631797	15	28502279	G	A	-0.329796	0.0126038	6.4234e-151	-0.332501	0.0166038	3.64167e-150	31.2914	5.82169	0.212866
rs16950941	15	28502744	A	G	0.320216	0.0183594	3.99585e-68	0.328879	0.0284954	1.09998e-67	47.9674	7.68749	0.103721
rs16950949	15	28506833	A	G	0.258212	0.0163918	6.59714e-56	0.258212	0.0163918	2.73055e-55	0	0.153094	0.997216
rs10162958	15	28507825	G	A	0.322542	0.0190784	4.05212e-64	0.322542	0.0190784	1.79311e-63	0	3.99792	0.406287
rs74877971	15	28508467	G	A	0.279704	0.030593	6.08739e-20	0.291271	0.0428201	1.5238e-19	37.4023	6.39001	0.171854
rs117743506	15	28510460	A	G	0.240927	0.0254784	3.19593e-21	0.240927	0.0254784	8.24685e-21	0	2.94669	0.566786
rs2240202	15	28510895	A	G	0.321115	0.0184319	5.64348e-68	0.329916	0.0287507	1.50647e-67	48.4807	7.76409	0.100612
rs79097182	15	28511997	T	C	0.321642	0.0184355	3.63331e-68	0.330208	0.0287086	9.81773e-68	48.2978	7.73661	0.101717
rs117201485	15	28513304	A	G	0.241919	0.0259058	9.7782e-21	0.241919	0.0259058	2.49483e-20	0	3.94937	0.412901
rs916977	15	28513364	C	T	-0.32845	0.0119683	8.34281e-166	-0.339954	0.0221148	2.04525e-165	61.6776	10.4378	0.0336652
rs2240201	15	28514280	G	C	0.323401	0.018191	1.04569e-70	0.331117	0.0277071	3.07351e-70	46.1873	7.43319	0.114692
rs8039195	15	28516084	T	C	-0.32998	0.012629	1.71675e-150	-0.332875	0.0165142	9.89105e-150	30.506	5.75589	0.218135
rs2016277	15	28517969	G	A	0.322446	0.018159	1.52605e-70	0.329023	0.0260548	5.27224e-70	40.393	6.71062	0.151994
rs71467328	15	28518229	T	C	-0.197643	0.0251853	4.24224e-15	-0.197643	0.0251853	8.06432e-15	0	1.10441	0.77601
rs2016236	15	28518569	T	A	0.322122	0.0183457	5.12217e-69	0.330206	0.0290021	1.3338e-68	49.6505	7.94446	0.0936339
rs16950979	15	28520506	G	A	0.320534	0.0187211	1.02572e-65	0.328413	0.0280815	3.08638e-65	44.9219	7.26242	0.122653
rs2346051	15	28522602	G	A	0.320082	0.0187175	1.46678e-65	0.32814	0.0282318	4.33808e-65	45.4444	7.33197	0.119351
rs2346050	15	28522684	C	T	0.32083	0.0183826	3.27037e-68	0.328934	0.0286175	8.85787e-68	48.3395	7.74286	0.101465
rs75973130	15	28524363	A	G	0.320082	0.0187175	1.46678e-65	0.32814	0.0282318	4.33808e-65	45.4444	7.33197	0.119351
rs16950987	15	28526228	A	G	0.320805	0.0183824	3.34003e-68	0.328916	0.0286287	9.03465e-68	48.376	7.74834	0.101244
rs74940492	15	28529071	T	G	0.318829	0.0187394	6.48049e-65	0.325611	0.0274757	2.00489e-64	42.5659	6.96451	0.137776
rs1667394	15	28530182	T	C	-0.332652	0.0118111	1.59727e-174	-0.344378	0.022128	3.75571e-174	62.6797	10.718	0.0299227
rs12592730	15	28530359	A	G	0.317965	0.0188867	1.34184e-63	0.325389	0.0287159	3.74139e-63	45.9839	7.40521	0.115963
rs16950993	15	28532120	G	A	0.31781	0.0185655	1.0836e-65	0.325039	0.028767	2.87141e-65	47.6783	7.64501	0.105483
rs77416688	15	28532228	A	T	0.317395	0.0188738	1.84018e-63	0.324735	0.0285234	5.2178e-63	45.4095	7.32729	0.119571
rs58764974	15	28532302	T	G	0.317371	0.0188899	2.39477e-63	0.324577	0.0283332	6.93563e-63	44.6976	7.23296	0.124078
rs12595735	15	28534660	T	C	0.287027	0.0273434	8.9035e-26	0.287027	0.0273434	2.13251e-25	0	0.248123	0.6184
rs1635168	15	28535266	C	A	-0.329215	0.0180447	2.29269e-74	-0.336612	0.0320478	3.71359e-74	59.1155	9.78366	0.044234
rs58395411	15	28536119	G	C	0.316742	0.0189214	6.71261e-63	0.324091	0.0297718	1.74212e-62	49.1113	7.86028	0.0968323
rs76925859	15	28537015	G	T	0.31682	0.0189264	6.74686e-63	0.324237	0.0298998	1.72574e-62	49.4825	7.91805	0.0946267
rs1667390	15	28537701	T	C	-0.330234	0.0127609	1.15854e-147	-0.333718	0.0182821	5.66666e-147	39.735	6.63736	0.156339
rs2346039	15	28538411	C	G	0.316759	0.0189217	6.6398e-63	0.324103	0.0297608	1.72548e-62	49.077	7.85499	0.0970367
rs12438302	15	28538616	A	G	0.268732	0.0168416	2.56957e-57	0.268732	0.0168416	1.07655e-56	0	0.336713	0.987323
rs1635166	15	28539834	T	C	-0.326102	0.0126083	1.69035e-147	-0.331454	0.0207414	5.20693e-147	52.3055	8.38672	0.0783963
rs74853090	15	28541579	A	G	0.318082	0.0190413	1.20821e-62	0.325198	0.0301875	3.01434e-62	49.8794	7.98076	0.0922857
rs79164713	15	28543630	A	C	0.317459	0.0190429	2.14172e-62	0.324705	0.0303088	5.27767e-62	50.2436	8.03917	0.0901538
rs8023410	15	28543879	T	G	0.317233	0.0187294	2.37293e-64	0.323534	0.0297091	5.83721e-64	49.89	7.98243	0.0922238
rs76704029	15	28546173	C	T	0.269811	0.0168655	1.32346e-57	0.269811	0.0168655	5.55833e-57	0	0.363069	0.985387
rs141538748	15	28549268	T	C	0.317057	0.0191404	1.25108e-61	0.323779	0.0301393	3.1683e-61	49.1424	7.86511	0.0966464
rs74836424	16	89507330	T	C	-0.16044	0.0254508	2.90166e-10	-0.16044	0.0254508	5.24348e-10	0	1.29537	0.86216
rs67689854	16	89625227	A	C	-0.105097	0.0186942	1.88872e-08	-0.105097	0.0186942	2.9524e-08	0	3.097	0.541726
rs34395984	16	89659511	T	C	-0.169305	0.0237728	1.06508e-12	-0.169305	0.0237728	2.13741e-12	0	2.13427	0.711078
rs12935102	16	89668414	T	C	-0.110423	0.0205146	7.3385e-08	-0.110423	0.0205146	1.18957e-07	0	1.95535	0.743972
rs1991508	16	89672155	T	C	-0.168208	0.0231105	3.37687e-13	-0.168208	0.0231105	6.90619e-13	0	2.97553	0.561929
rs8064126	16	89672812	A	T	0.0626356	0.0108303	7.32228e-09	0.062826	0.0149143	1.23047e-08	33.9971	6.06034	0.194687
rs56164821	16	89673076	A	G	0.0628693	0.0108351	6.5387e-09	0.0630471	0.0149071	1.10181e-08	33.9215	6.05341	0.195195
rs62068703	16	89673135	C	T	0.0629283	0.0108362	6.35171e-09	0.0631048	0.0149891	1.07105e-08	34.4808	6.10508	0.191437
rs4785697	16	89675182	G	C	0.102255	0.0180676	1.51743e-08	0.105176	0.0241284	2.40552e-08	29.8037	5.69831	0.22284
rs4785698	16	89675319	C	G	0.10328	0.0180776	1.1089e-08	0.106254	0.0243228	1.7773e-08	30.5641	5.76071	0.217746
rs34934239	16	89675579	A	G	-0.169928	0.0220901	1.44314e-14	-0.169928	0.0220901	3.09788e-14	0	3.20834	0.523585
rs7191697	16	89678165	A	G	-0.169703	0.0221415	1.79588e-14	-0.169703	0.0221415	3.84275e-14	0	3.50072	0.477769
rs7200366	16	89679266	C	A	-0.10485	0.0181196	7.18422e-09	-0.10849	0.0245167	1.20783e-08	30.8654	5.78582	0.215725
rs57856222	16	89682190	T	C	-0.156623	0.0217487	5.9556e-13	-0.156623	0.0217487	1.20679e-12	0	3.56302	0.468361
rs1968499	16	89683240	G	A	-0.106165	0.0184522	8.74019e-09	-0.110108	0.0242483	1.46241e-08	28.1127	5.56426	0.234138
rs77110324	16	89683288	A	G	-0.178546	0.0233218	1.92148e-14	-0.178546	0.0233218	4.10741e-14	0	2.98388	0.560526
rs61408277	16	89685234	T	G	-0.160447	0.0218009	1.84409e-13	-0.160447	0.0218009	3.80811e-13	0	3.84804	0.426963
rs3764253	16	89686693	A	G	-0.16232	0.0217732	8.98427e-14	-0.16232	0.0217732	1.87628e-13	0	3.84526	0.427352
rs2280374	16	89687407	T	C	-0.163894	0.0216904	4.15432e-14	-0.163894	0.0216904	8.77881e-14	0	3.60144	0.462623
rs79172130	16	89687812	A	G	-0.163894	0.0216904	4.15432e-14	-0.163894	0.0216904	8.77881e-14	0	3.60144	0.462623
rs4968054	16	89690079	T	C	-0.168318	0.0218096	1.18512e-14	-0.168318	0.0218096	2.55132e-14	0	2.95773	0.564923
rs75923656	16	89690990	C	T	-0.160937	0.0223831	6.47264e-13	-0.160937	0.0223831	1.30976e-12	0	1.43361	0.838333
rs79138604	16	89690991	A	G	-0.160046	0.0223733	8.4625e-13	-0.160046	0.0223733	1.70481e-12	0	1.4962	0.827314
rs34323930	16	89691045	T	C	-0.164556	0.0219512	6.55778e-14	-0.164556	0.0219512	1.37619e-13	0	2.4454	0.654439
rs4248913	16	89693099	A	C	-0.165831	0.0233334	1.18574e-12	-0.165831	0.0233334	2.37525e-12	0	0.648386	0.957538
rs112233725	16	89693191	C	T	-0.184084	0.0241974	2.79261e-14	-0.184084	0.0241974	5.93655e-14	0	0.497361	0.973757
rs12921177	16	89708037	A	G	-0.170738	0.020949	3.63492e-16	-0.170738	0.020949	8.21124e-16	0	2.48796	0.646792
rs77651727	16	89708267	T	C	-0.138066	0.0260442	1.1503e-07	-0.138066	0.0260442	1.68077e-07	0	0.68423	0.876907
rs35749174	16	89716493	A	G	-0.212694	0.0228778	1.44541e-20	-0.212694	0.0228778	3.67307e-20	0	1.52829	0.821619
rs35850949	16	89720724	A	C	-0.209521	0.0228951	5.62176e-20	-0.209521	0.0228951	1.40843e-19	0	1.76374	0.779109
rs113974432	16	89721135	C	G	-0.162167	0.0208306	6.96891e-15	-0.162167	0.0208306	1.51179e-14	0	1.10501	0.893476
rs34878706	16	89723870	A	G	-0.162112	0.0208308	7.12032e-15	-0.162112	0.0208308	1.54417e-14	0	1.12143	0.890858
rs35415928	16	89724268	T	C	-0.161887	0.0208417	8.00795e-15	-0.161887	0.0208417	1.73374e-14	0	1.14023	0.887838
rs71396950	16	89726550	A	G	-0.20626	0.0228783	1.95871e-19	-0.20626	0.0228783	4.84167e-19	0	1.98693	0.738163
rs71396951	16	89726593	C	G	-0.206585	0.0228791	1.72564e-19	-0.206585	0.0228791	4.27146e-19	0	1.97332	0.740666
rs34526810	16	89728475	A	G	-0.161499	0.0207906	7.98282e-15	-0.161499	0.0207906	1.72838e-14	0	1.39148	0.845675
rs4785702	16	89733206	A	G	-0.162714	0.0206937	3.75149e-15	-0.162714	0.0206937	8.21e-15	0	1.39774	0.844588
rs35063026	16	89736157	T	C	-0.210343	0.022985	5.62413e-20	-0.210343	0.022985	1.40902e-19	0	2.3348	0.67444
rs12918773	16	89741403	A	G	-0.165165	0.0207773	1.87548e-15	-0.165165	0.0207773	4.14418e-15	0	1.66634	0.796823
rs35414122	16	89742979	G	A	-0.156872	0.0204321	1.6191e-14	-0.156872	0.0204321	3.46976e-14	0	1.69202	0.792167
rs12922197	16	89744809	C	G	-0.163609	0.020688	2.60664e-15	-0.163609	0.020688	5.73361e-15	0	1.73749	0.783896
rs258322	16	89755903	G	A	0.144551	0.0193024	6.95252e-14	0.144551	0.0193024	1.45772e-13	0	1.7647	0.778934
rs34265416	16	89769725	A	C	-0.156305	0.0202067	1.03124e-14	-0.156305	0.0202067	2.22454e-14	0	1.26528	0.867238
rs34714188	16	89781756	A	T	-0.216131	0.0231491	9.96251e-21	-0.216131	0.0231491	2.54137e-20	0	1.79775	0.772893
rs12924124	16	89791126	T	C	-0.215029	0.0232316	2.12452e-20	-0.215029	0.0232316	5.37732e-20	0	1.89683	0.754727
rs35026726	16	89791279	T	C	-0.214905	0.0232484	2.37704e-20	-0.214905	0.0232484	6.00944e-20	0	1.90998	0.752312
rs12925026	16	89792856	T	C	-0.215093	0.0232387	2.12631e-20	-0.215093	0.0232387	5.38181e-20	0	1.9194	0.750581
rs79139787	16	89795360	T	C	-0.219345	0.0367075	2.29407e-09	-0.219345	0.0367075	3.44757e-09	0	0.184227	0.980095
rs12931267	16	89818732	G	C	-0.214899	0.0225727	1.72663e-21	-0.214899	0.0225727	4.48277e-21	0	2.60637	0.625695
rs75570604	16	89846677	C	G	-0.212958	0.022629	4.92136e-21	-0.212958	0.022629	1.26443e-20	0	1.86213	0.761097
rs12921383	16	89859753	C	T	-0.161485	0.0202775	1.66904e-15	-0.161485	0.0202775	3.69392e-15	0	0.639049	0.958627
rs76888998	16	89884310	T	G	-0.109886	0.0214713	3.0907e-07	-0.109886	0.0214713	4.86213e-07	0	2.52974	0.639319
rs34357723	16	89886519	T	C	-0.0904516	0.0122275	1.3886e-13	-0.0866104	0.0171192	2.12351e-13	36.8694	6.33607	0.175417
rs35096708	16	89887249	A	G	-0.0908859	0.0122239	1.04475e-13	-0.0872963	0.0168178	1.66512e-13	35.108	6.16409	0.187224
rs75131517	16	89932046	A	G	-0.0981272	0.0194586	4.58605e-07	-0.0981272	0.0194586	7.26553e-07	0	3.58446	0.465153
rs45609834	16	89937645	C	G	-0.130253	0.0226621	9.05115e-09	-0.130253	0.0226621	1.51314e-08	0	1.40077	0.84406
rs147484236	16	89951527	G	T	-0.130843	0.0221785	3.64503e-09	-0.130843	0.0221785	6.22813e-09	0	3.05376	0.54887
rs78498439	16	89967514	A	G	-0.163907	0.0239682	8.00115e-12	-0.163907	0.0239682	1.55024e-11	0	2.9093	0.573117
rs11538871	16	89977745	T	C	-0.169937	0.0232043	2.41551e-13	-0.169937	0.0232043	4.96674e-13	0	2.73506	0.603094
rs1805005	16	89985844	T	G	-0.0839031	0.0141552	3.07839e-09	-0.0839031	0.0141552	5.28074e-09	0	1.39711	0.844697
rs1805007	16	89986117	T	C	-0.215168	0.0226731	2.30972e-21	-0.215168	0.0226731	5.97937e-21	0	1.69896	0.790906
rs1805008	16	89986144	T	C	-0.162786	0.0231991	2.26843e-12	-0.162786	0.0231991	4.49406e-12	0	2.25883	0.688274
rs74415461	16	89990843	T	C	-0.158248	0.0234791	1.58455e-11	-0.158248	0.0234791	3.03194e-11	0	3.17737	0.528594
rs77681059	16	90000044	T	C	-0.114318	0.0207054	3.36744e-08	-0.114318	0.0207054	5.34924e-08	0	2.59107	0.628406
rs145053134	16	90003943	G	A	-0.110927	0.0206706	8.0314e-08	-0.110927	0.0206706	1.30083e-07	0	2.68788	0.611338
rs74465604	16	90009063	C	T	-0.105994	0.0194955	5.42249e-08	-0.105994	0.0194955	8.91147e-08	0	2.02016	0.732051
rs140954946	16	90010172	A	G	-0.113507	0.0197993	9.87459e-09	-0.113507	0.0197993	1.63032e-08	0	1.75827	0.780108
rs139810560	16	90011739	A	C	-0.151157	0.0226833	2.6681e-11	-0.151157	0.0226833	5.05563e-11	0	2.27985	0.684441
rs77901106	16	90015027	A	G	0.0791723	0.0153297	2.40926e-07	0.0791723	0.0153297	3.83599e-07	0	3.40005	0.493237
rs6500462	16	90015960	C	G	-0.116407	0.0206813	1.81658e-08	-0.115179	0.0217113	2.8538e-08	4.83588	4.20326	0.379195
rs146972365	16	90022693	C	T	-0.211266	0.0235646	3.09179e-19	-0.214293	0.0258931	7.60432e-19	8.84686	4.38822	0.356008
rs8049897	16	90024202	A	G	-0.0996498	0.0159765	4.45292e-10	-0.0996498	0.0159765	7.97438e-10	0	2.22887	0.693747
rs74800773	16	90024970	G	C	-0.207289	0.021264	1.87455e-22	-0.225979	0.0337116	4.97224e-22	45.5242	7.34272	0.118848
rs62052243	16	90026152	G	A	-0.0623647	0.012449	5.45332e-07	-0.0624919	0.0127463	7.96741e-07	2.1802	3.06686	0.381431
rs4268748	16	90026512	C	T	-0.0666751	0.0120113	2.83978e-08	-0.0698494	0.0188702	3.52129e-08	47.2483	7.58269	0.108118
rs77770855	16	90043010	A	G	-0.214882	0.0238529	2.08644e-19	-0.22038	0.0277383	5.15387e-19	14.6929	4.68894	0.320728
rs113955373	16	90043036	A	C	-0.215508	0.0238448	1.59622e-19	-0.22032	0.0272922	3.95445e-19	13.0921	4.60258	0.330557
rs56850194	16	90043531	A	C	-0.211877	0.0235112	2.02811e-19	-0.218857	0.0283316	5.01134e-19	18.4631	4.90575	0.297105
rs11648898	16	90045986	G	A	-0.108845	0.0158103	5.8016e-12	-0.108845	0.0158103	1.13058e-11	0	2.50308	0.644085
rs112001009	16	90047605	G	A	-0.15863	0.020982	4.02156e-14	-0.171494	0.0303254	8.50243e-14	37.9358	6.44494	0.168293
rs113891247	16	90047757	A	T	-0.210407	0.0231693	1.07307e-19	-0.210407	0.0231693	2.66985e-19	0	3.75882	0.439629
rs45610233	16	90048395	T	C	-0.21088	0.0233719	1.83314e-19	-0.217259	0.0279084	4.53456e-19	17.2912	4.83624	0.304516
rs112460025	16	90051337	G	T	-0.203889	0.022944	6.3149e-19	-0.204959	0.0239154	1.54087e-18	4.02232	4.16764	0.383794
rs77606435	16	90053691	G	C	-0.201654	0.0229815	1.71514e-18	-0.202375	0.0236427	4.13786e-18	2.73753	4.11258	0.390984
rs8063160	16	90054709	C	T	-0.15033	0.0210708	9.71162e-13	-0.163809	0.0303857	1.95195e-12	37.6909	6.41961	0.169927
rs73283845	16	90055664	T	C	-0.154535	0.0210545	2.14019e-13	-0.168641	0.0310059	4.40913e-13	39.6841	6.63176	0.156676
rs113178244	16	90056195	G	C	-0.154279	0.0210004	2.03484e-13	-0.167054	0.0303649	4.19547e-13	37.9161	6.4429	0.168424
rs58827852	16	90058754	A	G	-0.149948	0.0209232	7.6901e-13	-0.166484	0.0319901	1.55168e-12	43.5329	7.08377	0.131527
rs112153252	16	90059712	G	A	-0.152149	0.0209682	3.98095e-13	-0.166105	0.0309231	8.11996e-13	39.8539	6.65047	0.155553
rs73283859	16	90062520	C	G	-0.203737	0.0230689	1.03129e-18	-0.204245	0.023548	2.50253e-18	1.97987	4.08079	0.395182
rs112119225	16	90063461	G	T	-0.200518	0.0228557	1.73593e-18	-0.203888	0.0258587	4.18744e-18	12.2597	4.55891	0.335619
rs75319471	16	90064454	G	A	-0.200854	0.022943	2.05068e-18	-0.202081	0.024199	4.93721e-18	5.20051	4.21943	0.377123
rs74336735	16	90065033	A	T	-0.200455	0.0229253	2.25338e-18	-0.201771	0.0242565	5.41933e-18	5.50367	4.23297	0.375394
rs76581091	16	90065100	C	T	-0.199744	0.0229173	2.88558e-18	-0.20154	0.0247357	6.91989e-18	7.48735	4.32373	0.363963
rs59038611	16	90065956	C	G	-0.20113	0.0229987	2.22504e-18	-0.203023	0.0247754	5.35195e-18	7.28592	4.31434	0.365133
rs73283867	16	90066260	G	T	-0.199544	0.0229192	3.13692e-18	-0.201386	0.0247727	7.51531e-18	7.62966	4.33039	0.363135
rs78800020	16	90067136	C	G	-0.196243	0.0227696	6.77599e-18	-0.198126	0.0246946	1.60873e-17	7.9558	4.34574	0.361233
rs73283869	16	90067184	A	G	-0.203861	0.0230059	7.91371e-19	-0.206325	0.0251709	1.9261e-18	8.78991	4.38548	0.356343
rs73283871	16	90067202	C	T	-0.198887	0.0228381	3.07717e-18	-0.203383	0.0270248	7.37383e-18	16.7253	4.80338	0.308073
rs59574756	16	90067513	G	A	-0.197736	0.0228045	4.28682e-18	-0.199734	0.0249412	1.02328e-17	8.81542	4.38671	0.356193
rs77381714	16	90078022	C	T	-0.193842	0.0228263	2.03052e-17	-0.197656	0.0266684	4.75757e-17	15.8264	4.75208	0.313694
rs77576048	16	90078724	T	C	-0.106738	0.0211885	4.71478e-07	-0.0969775	0.030107	7.46067e-07	34.772	6.13233	0.189481
rs77733403	16	90080723	C	T	-0.101083	0.0155402	7.78969e-11	-0.101083	0.0155402	1.44576e-10	0	3.32766	0.504562
rs77603042	16	90083239	G	A	-0.170557	0.0208594	2.92188e-16	-0.170557	0.0208594	6.61942e-16	0	1.37758	0.848082
rs76265950	16	90085139	C	A	-0.171821	0.0208514	1.7186e-16	-0.171821	0.0208514	3.92034e-16	0	1.3126	0.859234
rs2241038	16	90088904	G	C	0.0516952	0.0101422	3.45023e-07	0.0512234	0.0112189	5.35623e-07	11.3743	4.51336	0.340966
rs28582207	16	90091535	A	C	0.050663	0.0099831	3.87746e-07	0.050663	0.0099831	6.16916e-07	0	1.97802	0.739803
rs77270200	16	90093075	A	G	-0.174751	0.0208712	5.62433e-17	-0.174751	0.0208712	1.30131e-16	0	0.922785	0.921269
rs3743829	16	90093969	C	T	0.0538065	0.00987801	5.11975e-08	0.0538065	0.00987801	8.48324e-08	0	2.63391	0.620827
rs3743827	16	90094195	G	A	0.049538	0.0099378	6.20249e-07	0.049538	0.0099378	9.81048e-07	0	2.44453	0.654596
rs4530137	16	90094501	G	A	0.0533621	0.00988348	6.69688e-08	0.0533621	0.00988348	1.08612e-07	0	2.64704	0.618512
rs868371	16	90097979	G	A	0.0516508	0.00986582	1.64695e-07	0.0516508	0.00986582	2.62217e-07	0	3.13213	0.535962
rs10431948	16	90099571	A	G	0.0552926	0.00996001	2.83286e-08	0.0552926	0.00996001	4.52801e-08	0	3.60305	0.462384
rs12931432	16	90100378	A	G	0.0574654	0.00998169	8.55808e-09	0.0574654	0.00998169	1.42354e-08	0	3.51037	0.476303
rs78536691	16	90100471	C	T	-0.182134	0.0219142	9.46939e-17	-0.182134	0.0219142	2.17661e-16	0	3.44597	0.486141
rs79418450	16	90100505	C	G	-0.186252	0.022073	3.22768e-17	-0.186252	0.022073	7.51966e-17	0	3.41876	0.490338
rs7198372	16	90105662	T	C	0.0503115	0.00994985	4.27005e-07	0.0503115	0.00994985	6.79153e-07	0	2.81175	0.589807
rs4785767	16	90106525	C	T	-0.055134	0.0100522	4.13987e-08	-0.055134	0.0100522	6.8372e-08	0	3.07031	0.546129
rs74583214	16	90110798	T	C	-0.181156	0.0215561	4.3167e-17	-0.181156	0.0215561	1.00207e-16	0	1.39533	0.845005
rs11076664	16	90122562	G	A	0.0972344	0.0142045	7.63068e-12	0.0931097	0.0221825	8.3286e-12	49.8707	5.98453	0.112365
rs150196149	16	90126993	G	A	-0.128552	0.0246316	1.79896e-07	-0.128552	0.0246316	2.84775e-07	0	1.73843	0.783725
rs118174802	16	90143567	T	C	-0.136932	0.0244949	2.26781e-08	-0.136932	0.0244949	3.52636e-08	0	2.56235	0.633508
._83943	19	42113160	A	G	-0.053945	0.022776	0.0178602	-0.173043	0.174105	2.88407e-07	96.5692	29.1478	6.70613e-08
._83943	19	42155818	C	A	-0.053945	0.022776	0.0178602	-0.173043	0.174105	2.88407e-07	96.5692	29.1478	6.70613e-08
rs17401449	20	32067945	G	A	-0.115231	0.0213882	7.14079e-08	-0.115231	0.0213882	1.15872e-07	0	1.88048	0.75773
rs62209647	20	32505658	C	G	-0.118925	0.0212308	2.12469e-08	-0.118925	0.0212308	3.29152e-08	0	2.20476	0.698159
rs62211989	20	32538391	C	G	-0.124081	0.0218603	1.37822e-08	-0.124081	0.0218603	2.19072e-08	0	1.90185	0.753806
rs6059655	20	32665748	G	A	0.12064	0.0197292	9.66729e-10	0.12064	0.0197292	1.70242e-09	0	1.18203	0.881048
rs62212173	20	32994629	T	C	-0.0866782	0.0170029	3.43524e-07	-0.0866782	0.0170029	5.4577e-07	0	1.61764	0.805618
rs62212235	20	33082171	T	C	-0.123066	0.0190444	1.03312e-10	-0.123066	0.0190444	1.90672e-10	0	2.01251	0.733458
rs55695988	20	33090447	A	G	-0.123842	0.0191322	9.61199e-11	-0.123842	0.0191322	1.77655e-10	0	1.87662	0.758439
rs6058077	20	33140999	A	G	0.0726585	0.0144105	4.60596e-07	0.076869	0.0187021	7.29425e-07	27.9839	5.55431	0.234996
rs6059910	20	33142107	C	T	0.0726898	0.0144059	4.51546e-07	0.0773673	0.0188531	7.16358e-07	28.9432	5.6293	0.228595
rs6058079	20	33142873	A	G	0.0720086	0.0143997	5.71263e-07	0.0764939	0.018898	9.01261e-07	29.1384	5.64481	0.227291
rs2144956	20	33145868	A	G	0.0722199	0.0143553	4.88207e-07	0.0751762	0.0173203	7.73061e-07	20.3749	5.02354	0.28489
rs6059919	20	33151545	T	G	0.0719009	0.0144246	6.20929e-07	0.0767307	0.0188472	9.82096e-07	28.7497	5.61401	0.229888
rs2889849	20	33164277	C	T	0.0725187	0.0144232	4.95865e-07	0.0770384	0.0185817	7.85023e-07	27.2692	5.49973	0.239753
rs2424995	20	33164515	A	T	-0.145972	0.0206797	1.68048e-12	-0.145972	0.0206797	3.34645e-12	0	3.51996	0.474849
rs56020497	20	33166470	T	C	-0.137697	0.0196626	2.50556e-12	-0.137697	0.0196626	4.94748e-12	0	3.80485	0.433061
rs910873	20	33171772	A	G	-0.13605	0.0196218	4.10213e-12	-0.13605	0.0196218	8.04333e-12	0	3.60162	0.462596
rs17305573	20	33180152	C	T	-0.139108	0.0196313	1.38018e-12	-0.139108	0.0196313	2.75766e-12	0	3.63012	0.458371
rs62212343	20	33196937	A	C	-0.136445	0.019334	1.69822e-12	-0.137437	0.0199909	3.38117e-12	3.45076	4.14296	0.387003
rs62213589	20	33219835	C	A	-0.107225	0.0175471	9.9192e-10	-0.111342	0.020438	1.74579e-09	15.9967	4.76172	0.312632
rs56238684	20	33236696	C	G	-0.137767	0.02102	5.59817e-11	-0.137767	0.02102	1.04577e-10	0	2.13227	0.711446
rs4911442	20	33355046	A	G	0.0826129	0.0162293	3.57401e-07	0.0826129	0.0162293	5.69316e-07	0	2.41195	0.660468
rs62211619	20	33410931	A	C	-0.1362	0.0202994	1.95244e-11	-0.1362	0.0202994	3.72137e-11	0	2.60803	0.625401
rs1885120	20	33576989	G	C	0.146453	0.020868	2.24942e-12	0.146453	0.020868	4.45704e-12	0	1.13591	0.888533
rs62213709	20	33642396	T	C	-0.148923	0.0268174	2.80449e-08	-0.148923	0.0268174	4.49684e-08	0	1.55746	0.816417
rs4621232	20	33662737	T	C	0.135307	0.0210015	1.17361e-10	0.135307	0.0210015	2.16049e-10	0	2.25139	0.689634
rs4911466	20	33690010	T	C	0.133483	0.0214798	5.1543e-10	0.133483	0.0214798	9.20164e-10	0	1.95865	0.743365
rs2425025	20	33847154	A	G	0.159142	0.0216396	1.92047e-13	0.159142	0.0216396	3.9633e-13	0	3.42688	0.489082
rs666006	20	33889677	T	C	0.112203	0.0201746	2.67329e-08	0.116523	0.0226215	4.24329e-08	11.0421	4.49651	0.342962
rs62211528	20	33943897	A	G	-0.125165	0.0218118	9.5581e-09	-0.125165	0.0218118	1.5893e-08	0	3.93304	0.415144
rs62210588	20	33988114	G	A	-0.134836	0.0259582	2.05446e-07	-0.144203	0.0339464	2.84784e-07	23.9991	2.63155	0.268267
rs2425241	20	35018412	C	T	0.108555	0.0214191	4.01721e-07	0.108555	0.0214191	6.38938e-07	0	3.20162	0.524669
rs8114927	20	35050323	C	T	0.123202	0.0225468	4.64847e-08	0.123202	0.0225468	7.70062e-08	0	2.25983	0.688092
rs73109224	20	35445128	G	A	-0.121375	0.0228382	1.06922e-07	-0.121375	0.0228382	1.71071e-07	0	2.5256	0.640058
._83943	20	42302976	C	A	-0.053945	0.022776	0.0178602	-0.173043	0.174105	2.88407e-07	96.5692	29.1478	6.70613e-08

## Sheet: Supp-Data-6
Blonde Hair Colour
Chromosome	RSID	position	Reference Allele	Freq	beta	SE	p-value (RE2)	p-value (FE)	beta_joint	SE_joint	p-value_joint	LD (r)	Gene	I^2	Cochran's Q	Cochran's Q (p-value)
5	rs35391	33955673	C	0.0344963	-0.716239	0.116772	1.51634e-09	8.58824e-10	-0.716239	0.116955	9.12273e-10	0	SLC45A2	0	2.17264	0.704042
6	rs12203592	396321	T	0.834995	0.896658	0.0588723	8.88781e-52	2.2167e-52	0.896658	0.0594929	2.48703e-51	0	IRF4	0	2.5844	0.629589
11	rs72932523	68906120	A	0.899512	-0.446379	0.0702312	1.4389e-10	2.07274e-10	-0.446379	0.0703476	2.21937e-10	0	TPCN2	64.418	11.2417	0.0239783
12	rs12821256	89328335	C	0.912918	-0.4662	0.071888	1.64163e-10	8.86777e-11	-0.4662	0.0720024	9.49451e-11	0	KITLG	66.8063	12.0505	0.0169797
14	rs12896471	92773903	G	0.585542	-0.476792	0.0414106	3.47315e-30	1.12451e-30	-0.476792	0.0416256	2.23759e-30	0	SLC24A4	0	3.81375	0.431799
15	rs12913832	28365618	G	0.33773	-1.19021	0.0470772	3.27334e-140	5.03028e-141	-1.19021	0.0485442	9.48261e-133	0	HERC2	0	3.26923	0.513823
16	rs35063026	89736157	T	0.949617	-0.741063	0.0970801	4.61598e-14	2.28428e-14	-0.741063	0.0973168	2.63789e-14	0	SPATA33	11.0057	4.49467	0.34318
Brown Hair Colour
Chromosome	RSID	position	Reference Allele	Freq	beta	SE	p-value (RE2)	p-value (FE)	beta_joint	SE_joint	p-value_joint	LD (r)	Gene	I^2	Cochran's Q	Cochran's Q (p-value)
5	rs35406	33946143	G	0.973758	1.34396	0.184582	6.77291e-13	3.31064e-13	1.34396	0.185119	3.87195e-13	0	SLC45A2	30.0303	5.71676	0.221323
6	rs12203592	396321	T	0.821413	1.13807	0.0761675	6.72354e-50	1.76429e-50	1.13807	0.0771068	2.66635e-49	0	IRF4	19.3675	4.96078	0.291345
15	rs1129038	28356859	T	0.369208	-0.889691	0.0585196	1.17121e-51	3.36276e-52	-0.889691	0.0592195	5.14302e-51	0	HERC2	40.5786	5.04869	0.168266
Red Hair Colour
Chromosome	RSID	position	Reference Allele	Freq	beta	SE	p-value (RE2)	p-value (FE)	beta_joint	SE_joint	p-value_joint	LD (r)	Gene	I^2	Cochran's Q	Cochran's Q (p-value)
16	rs2052868	89706992	T	0.787373	-0.986805	0.11111	1.36004e-18	6.60615e-19	-4.38544	0.203646	7.37847e-103	0.812105	DPEP1	35.0573	3.07964	0.21442
16	rs2139455	89707099	T	0.852767	0.802081	0.126535	3.54922e-10	2.3158e-10	4.65637	0.228634	3.34774e-92	0.213559	DPEP1	0	0.298445	0.861377
16	rs2011877	89814818	A	0.985106	-0.635711	0.0954184	4.30954e-11	2.69474e-11	-0.666676	0.0955776	3.05368e-12	-0.0107341	FANCA	37.9044	3.22084	0.199803
16	rs180850339	89875448	C	0.986003	1.08263	0.39096	0.007	0.00562008	3.00626	0.406489	1.40704e-13	-0.0608828	FANCA	0	0.00257117	0.998715
16	rs35096708	89887249	A	0.777242	-2.23824	0.12086	5.87099e-76	1.44113e-76	-1.01357	0.142892	1.30995e-12	0.394703	FANCA	31.069	2.90145	0.2344
16	rs1805008	89986144	T	0.947684	-2.36923	0.218388	1.99262e-28	2.0221e-27	-1.97302	0.242091	3.64121e-16	-0.0184947	MC1R	86.5892	14.9133	0.000577587
16	rs1805009	89986546	C	0.977832	-3.63334	0.37262	2.32248e-22	1.83037e-22	-4.11501	0.376374	7.98795e-28	0	MC1R	67.7027	6.19246	0.0452194
RE2: Random Effects
FE: Fixed Effects
SE: standard error

## Sheet: Supp-Data-7
rsid	chromosome	position	allele1	allele2	MAF	beta	SE	Z-score	PIP	log10 Bayes Factor	overlapped_gene	Type	Annotation	Near_UpGene	Near_DownGene	Roadmap_Region.Start	Roadmap_Region.End	Roadmap_Feature.Type.Class	Roadmap_Feature.Type	Roadmap_Epigenome	Encode_Region.Start	Encode_Region.End	Encode_Feature.Type.Class	Encode_Feature.Type	Encode_Epigenome	CADD_PHRED-score
rs35391	5	33955673	T	C	0.0300744	-0.716239	0.116772	-6.13365	0.237097	2.65719	SLC45A2	protein_coding	intronic	None	None	NA	NA	NA	NA	NA	NA	NA	NA	NA	NA	NA
rs35390	5	33955326	C	A	0.0298556	-0.714284	0.117319	-6.08839	0.179715	2.50535	SLC45A2	protein_coding	intronic	None	None	NA	NA	NA	NA	NA	NA	NA	NA	NA	NA	8.009
rs35389	5	33954880	G	A	0.0364563	-0.775333	0.129733	-5.97637	0.0943807	2.18267	SLC45A2	protein_coding	intronic	None	None	NA	NA	NA	NA	NA	NA	NA	NA	NA	NA	NA
rs26721	5	33963333	G	A	0.0303484	-0.70207	0.11817	-5.94119	0.0758684	2.07906	SLC45A2	protein_coding	intronic,3downstream	None	None	NA	NA	NA	NA	NA	NA	NA	NA	NA	NA	4.783
rs28777	5	33958959	C	A	0.0370735	-0.746498	0.1261	-5.91989	0.0683817	2.03044	SLC45A2	protein_coding	intronic	None	None	NA	NA	NA	NA	NA	NA	NA	NA	NA	NA	3.735
rs16891982	5	33951693	C	G	0.0416667	-0.724367	0.12264	-5.90645	0.06294	1.99189	SLC45A2	protein_coding	coding nonsyn|nonsyn,3utr,coding *nonsyn|nonsyn	None	None	NA	NA	NA	NA	NA	NA	NA	NA	NA	NA	NA
rs12203592	6	396321	C	T	0.165005	0.896658	0.0588723	15.2306	1	12.9687	IRF4	protein_coding	intronic,3downstream,non-coding intronic	None	None	394748	397443	Open Chromatin	DNase1	foreskin melanocyte	388140	398140	Histone	H3K27me3	keratinocyte	11.78
rs72932523	11	68906120	G	A	0.100488	-0.446379	0.0702312	-6.35585	0.944324	4.33876	None	None	None	RP11-554A11.7	RP11-554A11.8	NA	NA	NA	NA	NA	NA	NA	NA	NA	NA	NA
rs3829241	11	68855363	G	A	0.3744	-0.109851	0.0433004	-2.53695	0.20981	2.5334	TPCN2	protein_coding	coding nonsyn,non-coding	None	None	NA	NA	NA	NA	NA	NA	NA	NA	NA	NA	NA
rs12821256	12	89328335	T	C	0.0870821	-0.4662	0.071888	-6.48509	0.999786	6.5959	None	None	None	RNU1-117P	RP11-13A1.1	89327875	89328706	Open Chromatin	DNase1	foreskin keratinocyte	89326340	89330380	Histone	H3K4me1	NHEK	14.72
rs12821256	12	89328335	T	C	0.0870821	-0.4662	0.071888	-6.48509	0.999786	6.5959	None	None	None	RNU1-117P	RP11-13A1.1	89327875	89328706	Open Chromatin	DNase1	foreskin keratinocyte	89326340	89330380	Histone	H3K4me1	keratinocyte	14.72
rs12821256	12	89328335	T	C	0.0870821	-0.4662	0.071888	-6.48509	0.999786	6.5959	None	None	None	RNU1-117P	RP11-13A1.1	89327875	89328706	Open Chromatin	DNase1	foreskin keratinocyte	89328125	89328568	Open Chromatin	DNase1	keratinocyte	14.72
rs12821256	12	89328335	T	C	0.0870821	-0.4662	0.071888	-6.48509	0.999786	6.5959	None	None	None	RNU1-117P	RP11-13A1.1	89327875	89328706	Open Chromatin	DNase1	foreskin keratinocyte	89328150	89328560	Open Chromatin	DNase1	NHEK	14.72
rs12896471	14	92773903	C	G	0.414458	-0.476792	0.0414106	-11.5138	0.278478	2.74693	None	None	None	RNU6-366P	SLC24A4	NA	NA	NA	NA	NA	NA	NA	NA	NA	NA	1.045
rs12896399	14	92773663	G	T	0.414443	-0.476665	0.0414095	-11.511	0.270096	2.72864	None	None	None	RNU6-366P	SLC24A4	NA	NA	NA	NA	NA	NA	NA	NA	NA	NA	NA
rs746586	14	92775967	C	T	0.414899	-0.4783	0.0416112	-11.4945	0.224563	2.62218	None	None	None	RNU6-366P	SLC24A4	NA	NA	NA	NA	NA	NA	NA	NA	NA	NA	1.781
rs4904866	14	92768503	C	T	0.413643	-0.473557	0.0415273	-11.4035	0.0832635	2.1186	None	None	None	RNU6-366P	SLC24A4	NA	NA	NA	NA	NA	NA	NA	NA	NA	NA	5.795
rs12913832	15	28365618	A	G	0.33773	-1.19021	0.0470772	-25.2821	0.978543	4.411	HERC2	protein_coding	5upstream,intronic	None	None	28364747	28366238	Open Chromatin	DNase1	foreskin melanocyte	28363680	28366800	Histone	H3K36me3	NHEK	15.81
rs1805005	16	89985844	G	T	0.137303	-0.251848	0.060127	-4.1886	0.983943	4.97006	MC1R	protein_coding	coding nonsyn	None	None	NA	NA	NA	NA	NA	NA	NA	NA	NA	NA	NA
rs11538871	16	89977745	C	T	0.0486771	-0.407803	0.0942327	-4.32762	0.341722	2.89803	TCF25	protein_coding	3utr,non-coding	None	None	NA	NA	NA	NA	NA	89975140	89978340	Histone	H3K36me3	NHEK	3.029
rs74800773	16	90024970	C	G	0.0620847	-0.671198	0.0887101	-7.5662	0.336531	2.88797	DEF8	protein_coding	3downstream,intronic,non-coding intronic	None	None	NA	NA	NA	NA	NA	90020140	90027000	Histone	H3K36me3	NHEK	4.54
rs1805008	16	89986144	C	T	0.0485378	-0.410318	0.0947153	-4.33212	0.313989	2.84335	MC1R	protein_coding	coding nonsyn	None	None	NA	NA	NA	NA	NA	NA	NA	NA	NA	NA	NA
rs1805007	16	89986117	C	T	0.0515653	-0.722549	0.0956195	-7.5565	0.237833	2.67699	MC1R	protein_coding	coding nonsyn|nonsyn|nonsyn	None	None	NA	NA	NA	NA	NA	NA	NA	NA	NA	NA	NA
rs35063026	16	89736157	C	T	0.0503826	-0.741063	0.0970801	-7.63352	0.171843	2.49979	SPATA33	protein_coding	3downstream,3utr	None	None	NA	NA	NA	NA	NA	NA	NA	NA	NA	NA	3.224
rs74415461	16	89990843	C	T	0.0485647	-0.401419	0.0953465	-4.21011	0.160436	2.46401	TUBB3	protein_coding	non-coding intronic,intronic	None	None	NA	NA	NA	NA	NA	89989721	89991358	Histone	H3K4me3	NHEK	7.356
rs75570604	16	89846677	G	C	0.05247	-0.713294	0.0952851	-7.48589	0.0769662	2.10385	FANCA	protein_coding	intronic,5upstream	None	None	NA	NA	NA	NA	NA	89845740	89847320	Histone	H3K36me3	NHEK	NA

## Sheet: Supp-Data-8
rsid	chromosome	position	allele1	allele2	MAF	beta	SE	Z-score	PIP	log10 Bayes Factor	overlapped_gene	Type	Annotation	Near_UpGene	Near_DownGene	Roadmap_Region.Start	Roadmap_Region.End	Roadmap_Feature.Type.Class	Roadmap_Feature.Type	Roadmap_Epigenome	Encode_Region.Start	Encode_Region.End	Encode_Feature.Type.Class	Encode_Feature.Type	Encode_Epigenome	CADD_PHRED-score
rs35406	5	33946143	A	G	0.0262416	1.34396	0.184582	7.2811	0.407275	2.847	SLC45A2	protein_coding	3downstream,intronic,3utr	None	None	NA	NA	NA	NA	NA	NA	NA	NA	NA	NA	2.928
rs993459	5	33945802	T	C	0.027136	1.30229	0.182418	7.13904	0.1438	2.23515	SLC45A2	protein_coding	intronic,3downstream	None	None	NA	NA	NA	NA	NA	NA	NA	NA	NA	NA	5.665
rs13177787	5	33927054	T	C	0.0778165	-0.610479	0.102754	-5.94117	0.0933756	2.02277	None	None	None	ADAMTS12	RXFP3	NA	NA	NA	NA	NA	NA	NA	NA	NA	NA	1.367
rs12203592	6	396321	C	T	0.178587	1.13807	0.0761675	14.9417	1	12.9677	IRF4	protein_coding	intronic,3downstream,non-coding intronic	None	None	394748	397443	Open Chromatin	DNase1	foreskin melanocyte	388140	398140	Histone	H3K27me3	keratinocyte	11.78
rs12913832	15	28365618	A	G	0.367647	-0.895342	0.0588942	-15.2025	0.577486	2.91909	HERC2	protein_coding	5upstream,intronic	None	None	28364747	28366238	Open Chromatin	DNase1	foreskin melanocyte	28363680	28366800	Histone	H3K36me3	NHEK	15.81
rs1129038	15	28356859	C	T	0.369208	-0.889691	0.0585196	-15.2033	0.422514	2.64769	HERC2	protein_coding	non-coding,3downstream,3utr	None	None	NA	NA	NA	NA	NA	28356600	28361240	Histone	H3K36me3	NHEK	2.964
rs7168800	15	28341575	G	A	0.0996984	0.251124	0.0913227	2.74985	0.328197	2.47228	OCA2	protein_coding	intronic	None	None	28340883	28342047	Open Chromatin	DNase1	foreskin melanocyte	28337860	28344600	Histone	H3K27me3	keratinocyte	6.896
rs7168800	15	28341575	G	A	0.0996984	0.251124	0.0913227	2.74985	0.328197	2.47228	OCA2	protein_coding	intronic	None	None	28340883	28342047	Open Chromatin	DNase1	foreskin melanocyte	28338100	28344580	Histone	H3K27me3	NHEK	6.896
rs7168800	15	28341575	G	A	0.0996984	0.251124	0.0913227	2.74985	0.328197	2.47228	OCA2	protein_coding	intronic	None	None	28340883	28342047	Open Chromatin	DNase1	foreskin melanocyte	28338554	28343226	Transcription Factor	EZH2	keratinocyte	6.896
rs7168800	15	28341575	G	A	0.0996984	0.251124	0.0913227	2.74985	0.328197	2.47228	OCA2	protein_coding	intronic	None	None	28340883	28342047	Open Chromatin	DNase1	foreskin melanocyte	28340560	28342220	Histone	H3K4me1	NHEK	6.896
rs7168800	15	28341575	G	A	0.0996984	0.251124	0.0913227	2.74985	0.328197	2.47228	OCA2	protein_coding	intronic	None	None	28340883	28342047	Open Chromatin	DNase1	foreskin melanocyte	28340560	28342220	Histone	H3K4me1	keratinocyte	6.896
rs7168800	15	28341575	G	A	0.0996984	0.251124	0.0913227	2.74985	0.328197	2.47228	OCA2	protein_coding	intronic	None	None	28340883	28342047	Open Chromatin	DNase1	foreskin melanocyte	28341099	28341599	Open Chromatin	DNase1	keratinocyte	6.896

## Sheet: Supp-Data-9
rsid	chromosome	position	allele1	allele2	MAF	beta	SE	Z-score	PIP	log10 Bayes Factor	overlapped_gene	Type	Annotation	Near_UpGene	Near_DownGene	Roadmap_Region.Start	Roadmap_Region.End	Roadmap_Feature.Type.Class	Roadmap_Feature.Type	Roadmap_Epigenome	Encode_Region.Start	Encode_Region.End	Encode_Feature.Type.Class	Encode_Feature.Type	Encode_Epigenome	CADD_PHRED-score
rs11648898	16	90045986	A	G	0.120621	-2.05912	0.1496	-13.7642	1	13.149	AFG3L1P	pseudogene	3downstream,non-coding intronic,non-coding,5upstream	None	None	NA	NA	NA	NA	NA	NA	NA	NA	NA	NA	2.288
rs112153252	16	90059712	A	G	0.0695396	-3.54312	0.203426	-17.4172	1	13.149	AFG3L1P	pseudogene	non-coding intronic	None	None	NA	NA	NA	NA	NA	90056600	90061200	Histone	H3K36me3	NHEK	4.09
rs112153252	16	90059712	A	G	0.0695396	-3.54312	0.203426	-17.4172	1	13.149	AFG3L1P	pseudogene	non-coding intronic	None	None	NA	NA	NA	NA	NA	90059540	90061200	Histone	H3K36me3	keratinocyte	4.09
rs11076649	16	90059336	C	G	0.121403	-1.93451	0.148326	-13.0423	1	13.149	AFG3L1P	pseudogene	non-coding intronic	None	None	NA	NA	NA	NA	NA	90056580	90059520	Histone	H3K36me3	keratinocyte	1.125
rs11076649	16	90059336	C	G	0.121403	-1.93451	0.148326	-13.0423	1	13.149	AFG3L1P	pseudogene	non-coding intronic	None	None	NA	NA	NA	NA	NA	90056600	90061200	Histone	H3K36me3	NHEK	1.125
rs11076649	16	90059336	C	G	0.121403	-1.93451	0.148326	-13.0423	1	13.149	AFG3L1P	pseudogene	non-coding intronic	None	None	NA	NA	NA	NA	NA	90058840	90059440	Histone	H3K9me3	keratinocyte	1.125
rs113891247	16	90047757	T	A	0.0571764	-4.10201	0.222136	-18.4662	0.999016	6.1537	AFG3L1P	pseudogene	3downstream,non-coding intronic	None	None	90047666	90048464	Open Chromatin	DNase1	foreskin melanocyte	90046000	90052140	Histone	H3K36me3	NHEK	NA
rs113891247	16	90047757	T	A	0.0571764	-4.10201	0.222136	-18.4662	0.999016	6.1537	AFG3L1P	pseudogene	3downstream,non-coding intronic	None	None	90047666	90048464	Open Chromatin	DNase1	foreskin melanocyte	90046560	90049060	Histone	H3K36me3	keratinocyte	NA
rs1805009	16	89986546	G	C	0.0221683	-3.63334	0.37262	-9.75079	0.994268	5.38651	MC1R	protein_coding	coding nonsyn|nonsyn	None	None	NA	NA	NA	NA	NA	NA	NA	NA	NA	NA	NA
rs33969658	16	90046121	A	G	0.0633823	0.604023	0.175998	3.43199	0.991738	5.22659	AFG3L1P	pseudogene	non-coding,5upstream,non-coding intronic,non-coding intronic (splice_site),3downstream	None	None	NA	NA	NA	NA	NA	90046000	90052140	Histone	H3K36me3	NHEK	6.314
rs17232330	16	89870143	C	A	0.167846	-0.742164	0.123467	-6.01103	0.84361	3.87922	FANCA	protein_coding	non-coding intronic,intronic	None	None	NA	NA	NA	NA	NA	89868020	89870460	Histone	H3K36me3	keratinocyte	NA
rs17232330	16	89870143	C	A	0.167846	-0.742164	0.123467	-6.01103	0.84361	3.87922	FANCA	protein_coding	non-coding intronic,intronic	None	None	NA	NA	NA	NA	NA	89869100	89870500	Histone	H3K36me3	NHEK	NA
rs62054572	16	90065941	G	C	0.0529865	0.860372	0.194304	4.42797	0.723275	3.56455	AFG3L1P	pseudogene	non-coding intronic,non-coding	None	None	NA	NA	NA	NA	NA	90065020	90066220	Histone	H3K36me3	NHEK	NA
rs35096708	16	89887249	G	A	0.222758	-2.23824	0.12086	-18.5193	0.607589	3.33716	SPIRE2	protein_coding	non-coding intronic	None	None	NA	NA	NA	NA	NA	NA	NA	NA	NA	NA	6.374
rs1805008	16	89986144	C	T	0.0523164	-2.36923	0.218388	-10.8487	0.587937	3.30166	MC1R	protein_coding	coding nonsyn	None	None	NA	NA	NA	NA	NA	NA	NA	NA	NA	NA	NA
rs34357723	16	89886519	C	T	0.223178	-2.23524	0.120811	-18.502	0.392411	2.95742	SPIRE2	protein_coding	non-coding intronic	None	None	NA	NA	NA	NA	NA	NA	NA	NA	NA	NA	2.431
rs11538871	16	89977745	C	T	0.052509	-2.31416	0.216253	-10.7012	0.236614	2.63859	TCF25	protein_coding	3utr,non-coding	None	None	NA	NA	NA	NA	NA	89975140	89978340	Histone	H3K36me3	NHEK	3.029
rs4442808	16	90064622	G	A	0.0524177	0.866363	0.194979	4.44337	0.212576	2.5786	AFG3L1P	pseudogene	3downstream,non-coding intronic,5upstream	None	None	NA	NA	NA	NA	NA	90062960	90064960	Histone	H3K36me3	NHEK	NA
rs4442808	16	90064622	G	A	0.0524177	0.866363	0.194979	4.44337	0.212576	2.5786	AFG3L1P	pseudogene	3downstream,non-coding intronic,5upstream	None	None	NA	NA	NA	NA	NA	90064340	90064660	Histone	H3K9me3	keratinocyte	NA
rs117653913	16	89863586	A	T	0.169753	-0.732774	0.122897	-5.96251	0.153995	2.40743	FANCA	protein_coding	3downstream,intronic	None	None	NA	NA	NA	NA	NA	NA	NA	NA	NA	NA	2.097
rs74415461	16	89990843	C	T	0.0523444	-2.34724	0.219366	-10.7001	0.152078	2.401	TUBB3	protein_coding	non-coding intronic,intronic	None	None	NA	NA	NA	NA	NA	89989721	89991358	Histone	H3K4me3	NHEK	7.356

## Sheet: Supp-Data-10
Gene Set	N_genes	N_overlap	p	adjP	genes
PIGMENTATION	96	4	3.6689e-08	0.000192554	KITLG:OCA2:MC1R:SLC45A2
MELANIN BIOSYNTHETIC PROCESS	21	3	5.23956e-08	0.000192554	OCA2:MC1R:SLC45A2
SECONDARY METABOLITE BIOSYNTHETIC PROCESS	28	3	1.28866e-07	0.000315721	OCA2:MC1R:SLC45A2
PHENOL CONTAINING COMPOUND BIOSYNTHETIC PROCESS	44	3	5.19194e-07	0.000817556	OCA2:MC1R:SLC45A2
DEVELOPMENTAL PIGMENTATION	45	3	5.5616e-07	0.000817556	KITLG:OCA2:SLC45A2
PIGMENT BIOSYNTHETIC PROCESS	56	3	1.0839e-06	0.00132778	OCA2:MC1R:SLC45A2
SECONDARY METABOLIC PROCESS	63	3	1.55045e-06	0.00162798	OCA2:MC1R:SLC45A2
PIGMENT METABOLIC PROCESS	71	3	2.22772e-06	0.00204672	OCA2:MC1R:SLC45A2
MELANOCYTE DIFFERENTIATION	24	2	3.47075e-05	0.0261448	KITLG:OCA2
DNA REPAIR	541	4	3.55712e-05	0.0261448	HERC2:FANCA:SPIRE2:MC1R
PIGMENT CELL DIFFERENTIATION	34	2	7.03998e-05	0.0470398	KITLG:OCA2
GAMETE GENERATION	667	4	8.02436e-05	0.0491492	OCA2:HERC2:FANCA:SPIRE2
